# Supplementary material for: Crystal structure of N,N′-bis­[3-(methyl­sulfan­yl)prop­yl]-1,8:4,5-naphthalene­tetra­carb­oxy­lic di­imide
Source: Acta Crystallogr E Crystallogr Commun. 2019 May 31;75(Pt 6):934–8. doi: 10.1107/S2056989019007771 (PMC6658963; doi:10.1107/S2056989019007771)
Supplement: Supplementary file 1 [file e-75-00934-sup1.cif]

##############################################################################
#                                                                            #
# This CIF contains the data in a paper accepted for publication in          #
# Acta Crystallographica Section E. It conforms to the requirements of       #
# Notes for Authors for Acta Crystallographica Section E, and has been       #
# peer reviewed under the auspices of the IUCr Commission on Journals.       #
#                                                                            #
# Full details of the Crystallographic Information File format               #
# are given in the paper "The Crystallographic Information File (CIF):       #
# a New Standard Archive File for Crystallography" by S. R. Hall, F. H.      #
# Allen and I. D. Brown [Acta Cryst. (1991), A47, 655-685].                  #
#                                                                            #
# The current version of the core CIF dictionary is obtainable from          #
# ftp://ftp.iucr.org/pub/cif_core.dic.                                       #
#                                                                            #
# Software is freely available for graphical display of the structure(s)     #
# in this CIF. For information consult the CIF software page                 #
# http://www.iucr.org/resources/cif/software.                                #
#                                                                            #
# This file may be used for bona fide research purposes within the           #
# scientific community so long as proper attribution is given to the journal # 
# article from which it was obtained.                                        #
#                                                                            #
##############################################################################
data_I
_database_code_depnum_ccdc_archive 'CCDC 1919395'
_audit_creation_method     'SHELXL-2014/7'
_chemical_name_systematic
;\
<i>N</i>,<i>N</i>'-Bis[3-(methylsulfanyl)propyl]-1,8:4,5-\
naphthalenetetracarboxylic diimide
;
_chemical_name_common     ?
_chemical_formula_moiety     'C22 H22 N2 O4 S2'
_chemical_formula_sum     'C22 H22 N2 O4 S2'
_chemical_formula_iupac     'C22 H22 N2 O4 S2'
_chemical_formula_weight     442.53
_chemical_melting_point     ?
_space_group_crystal_system     monoclinic
_space_group_name_H-M_alt     'P 21/c'
_space_group_name_Hall     '-P 2ybc'
loop_
    _space_group_symop_operation_xyz
    'x, y, z'
    '-x, y+1/2, -z+1/2'
    '-x, -y, -z'
    'x, -y-1/2, z-1/2'
_cell_length_a     8.0500(2)
_cell_length_b     4.94070(10)
_cell_length_c     24.9626(7)
_cell_angle_alpha     90
_cell_angle_beta     94.333(2)
_cell_angle_gamma     90
_cell_volume     989.99(4)
_cell_formula_units_Z     2
_cell_measurement_reflns_used     1676
_cell_measurement_theta_min     3.12
_cell_measurement_theta_max     26.05
_cell_measurement_temperature     173(2)
_exptl_crystal_description     rod
_exptl_crystal_colour     yellow
_exptl_crystal_size_max     0.230
_exptl_crystal_size_mid     0.050
_exptl_crystal_size_min     0.040
_exptl_crystal_density_diffrn     1.485
_exptl_crystal_density_meas     ?
_exptl_crystal_density_method     ?
_exptl_crystal_F_000     464
_exptl_absorpt_coefficient_mu     0.303
_exptl_absorpt_correction_type     multi-scan
_exptl_absorpt_process_details
;
(SADABS; Bruker, 2014)
;
_exptl_absorpt_correction_T_min     0.6757
_exptl_absorpt_correction_T_max     0.7457
_diffrn_ambient_temperature     173(2)
_diffrn_source     ?
_diffrn_radiation_type     MoK\a
_diffrn_radiation_wavelength     0.71073
_diffrn_measurement_device_type     'Bruker APEXII CCD'
_diffrn_measurement_method     '\f and \w scans'
_diffrn_detector_area_resol_mean     ?
_diffrn_reflns_number     5641
_diffrn_reflns_av_R_equivalents     0.0459
_diffrn_reflns_av_unetI/netI     0.0480
_diffrn_reflns_theta_min     1.636
_diffrn_reflns_theta_max     24.999
_diffrn_reflns_theta_full     24.999
_diffrn_measured_fraction_theta_max     1.000
_diffrn_measured_fraction_theta_full     1.000
_diffrn_reflns_limit_h_min     -9
_diffrn_reflns_limit_h_max     9
_diffrn_reflns_limit_k_min     -5
_diffrn_reflns_limit_k_max     5
_diffrn_reflns_limit_l_min     -29
_diffrn_reflns_limit_l_max     25
_refine_special_details     ?
_reflns_number_total     1732
_reflns_number_gt     1360
_reflns_threshold_expression     'I > 2\s(I)'
_refine_ls_structure_factor_coef     Fsqd
_refine_ls_matrix_type     full
_refine_ls_R_factor_all     0.0556
_refine_ls_R_factor_gt     0.0420
_refine_ls_wR_factor_gt     0.0948
_refine_ls_wR_factor_ref     0.1006
_refine_ls_goodness_of_fit_ref     1.048
_refine_ls_restrained_S_all     1.048
_refine_ls_number_reflns     1732
_refine_ls_number_parameters     137
_refine_ls_number_restraints     0
_refine_ls_hydrogen_treatment     constr
_refine_ls_weighting_scheme     calc
_refine_ls_weighting_details
              'w=1/[\s^2^(Fo^2^)+(0.0403P)^2^+0.3426P] where P=(Fo^2^+2Fc^2^)/3'
_atom_sites_solution_hydrogens     geom
_atom_sites_solution_primary     ?
_atom_sites_solution_secondary     ?
_refine_ls_shift/su_max     0.000
_refine_ls_shift/su_mean     0.000
_refine_diff_density_max     0.251
_refine_diff_density_min     -0.264
_refine_ls_extinction_method     none
_refine_ls_extinction_coef     .
loop_
    _atom_type_symbol
    _atom_type_description
    _atom_type_scat_dispersion_real
    _atom_type_scat_dispersion_imag
    _atom_type_scat_source
    'C' 'C' 0.0033 0.0016
                         'International Tables Vol C Tables 4.2.6.8 and 6.1.1.4'
    'H' 'H' 0.0000 0.0000
                         'International Tables Vol C Tables 4.2.6.8 and 6.1.1.4'
    'N' 'N' 0.0061 0.0033
                         'International Tables Vol C Tables 4.2.6.8 and 6.1.1.4'
    'O' 'O' 0.0106 0.0060
                         'International Tables Vol C Tables 4.2.6.8 and 6.1.1.4'
    'S' 'S' 0.1246 0.1234
                         'International Tables Vol C Tables 4.2.6.8 and 6.1.1.4'
_computing_data_collection
;
APEX2 (Bruker, 2014)
;
_computing_cell_refinement
;
SAINT (Bruker, 2014)
;
_computing_data_reduction
;
SAINT (Bruker, 2014)
;
_computing_structure_solution
;
SHELXS97 (Sheldrick, 2008)
;
_computing_structure_refinement
;
SHELXL2014 (Sheldrick, 2015)
;
_computing_molecular_graphics
;
DIAMOND (Brandenburg, 2010)
;
_computing_publication_material
;
SHELXTL (Sheldrick, 2008) and publCIF (Westrip, 2010)
;
loop_
    _atom_site_type_symbol
    _atom_site_label
    _atom_site_fract_x
    _atom_site_fract_y
    _atom_site_fract_z
    _atom_site_U_iso_or_equiv
    _atom_site_adp_type
    _atom_site_calc_flag
    _atom_site_occupancy
    _atom_site_disorder_assembly
    _atom_site_disorder_group
    S S1 0.25895(9) 0.32924(13) 0.17605(3) 0.0356(2) Uani d 1 . .
    O O1 0.5336(2) 0.2804(3) 0.04996(7) 0.0310(4) Uani d 1 . .
    O O2 0.8407(2) 0.9669(3) 0.12693(6) 0.0326(5) Uani d 1 . .
    N N1 0.6852(2) 0.6297(4) 0.08708(8) 0.0243(5) Uani d 1 . .
    C C1 0.0764(4) 0.4611(6) 0.20299(12) 0.0458(8) Uani d 1 . .
    H H1A 0.0888 0.4506 0.2423 0.069 Uiso calc 1 . .
    H H1B -0.0207 0.3548 0.1895 0.069 Uiso calc 1 . .
    H H1C 0.0609 0.6503 0.1919 0.069 Uiso calc 1 . .
    C C2 0.4130(3) 0.5621(5) 0.20506(10) 0.0273(6) Uani d 1 . .
    H H2A 0.3685 0.7488 0.2024 0.033 Uiso calc 1 . .
    H H2B 0.4374 0.5191 0.2436 0.033 Uiso calc 1 . .
    C C3 0.5728(3) 0.5448(5) 0.17623(9) 0.0276(6) Uani d 1 . .
    H H3A 0.6650 0.6315 0.1985 0.033 Uiso calc 1 . .
    H H3B 0.6023 0.3526 0.1710 0.033 Uiso calc 1 . .
    C C4 0.5500(3) 0.6857(5) 0.12200(10) 0.0274(6) Uani d 1 . .
    H H4A 0.4431 0.6269 0.1035 0.033 Uiso calc 1 . .
    H H4B 0.5434 0.8834 0.1279 0.033 Uiso calc 1 . .
    C C5 0.6592(3) 0.4151(4) 0.05056(9) 0.0243(6) Uani d 1 . .
    C C6 0.7912(3) 0.3668(4) 0.01356(9) 0.0214(5) Uani d 1 . .
    C C7 0.9374(3) 0.5241(4) 0.01778(8) 0.0200(5) Uani d 1 . .
    C C8 0.9613(3) 0.7304(4) 0.05690(9) 0.0228(5) Uani d 1 . .
    C C9 0.8287(3) 0.7878(4) 0.09317(9) 0.0249(6) Uani d 1 . .
    C C10 0.7698(3) 0.1661(4) -0.02484(9) 0.0234(5) Uani d 1 . .
    H H10 0.6712 0.0598 -0.0273 0.028 Uiso calc 1 . .
    C C11 1.1054(3) 0.8802(4) 0.06017(9) 0.0242(6) Uani d 1 . .
    H H11 1.1210 1.0173 0.0868 0.029 Uiso calc 1 . .
loop_
    _atom_site_aniso_label
    _atom_site_aniso_U_11
    _atom_site_aniso_U_22
    _atom_site_aniso_U_33
    _atom_site_aniso_U_12
    _atom_site_aniso_U_13
    _atom_site_aniso_U_23
    S1 0.0366(5) 0.0304(4) 0.0400(4) -0.0049(3) 0.0038(3) -0.0064(3)
    O1 0.0268(11) 0.0293(9) 0.0371(10) -0.0088(8) 0.0036(8) -0.0010(8)
    O2 0.0372(11) 0.0284(9) 0.0322(10) -0.0041(8) 0.0025(8) -0.0113(8)
    N1 0.0252(12) 0.0200(10) 0.0273(11) -0.0021(9) 0.0009(9) -0.0004(8)
    C1 0.0360(19) 0.0483(17) 0.0541(19) -0.0024(14) 0.0104(14) 0.0018(15)
    C2 0.0320(16) 0.0220(12) 0.0276(13) -0.0002(11) -0.0003(11) -0.0003(10)
    C3 0.0292(15) 0.0272(13) 0.0260(13) 0.0017(11) -0.0011(11) -0.0019(10)
    C4 0.0254(15) 0.0255(13) 0.0314(14) 0.0034(11) 0.0038(11) 0.0005(11)
    C5 0.0275(15) 0.0199(12) 0.0247(13) -0.0006(11) -0.0034(10) 0.0039(10)
    C6 0.0237(14) 0.0150(11) 0.0248(13) 0.0001(10) -0.0031(10) 0.0028(9)
    C7 0.0226(14) 0.0152(11) 0.0214(12) -0.0006(10) -0.0037(9) 0.0028(9)
    C8 0.0253(14) 0.0178(11) 0.0246(13) -0.0015(10) -0.0026(10) 0.0028(9)
    C9 0.0284(15) 0.0211(12) 0.0246(13) 0.0008(10) -0.0021(10) 0.0034(10)
    C10 0.0220(14) 0.0198(12) 0.0273(13) -0.0028(10) -0.0065(10) 0.0044(10)
    C11 0.0302(15) 0.0177(11) 0.0236(13) -0.0019(10) -0.0045(10) -0.0018(9)
_geom_special_details
;
 All esds (except the esd in the dihedral angle between two l.s. planes)
 are estimated using the full covariance matrix.  The cell esds are taken
 into account individually in the estimation of esds in distances, angles
 and torsion angles; correlations between esds in cell parameters are only
 used when they are defined by crystal symmetry.  An approximate (isotropic)
 treatment of cell esds is used for estimating esds involving l.s. planes.
;
loop_
    _geom_bond_atom_site_label_1
    _geom_bond_atom_site_label_2
    _geom_bond_site_symmetry_2
    _geom_bond_distance
    _geom_bond_publ_flag
    S1 C1 . 1.785(3) ?
    S1 C2 . 1.803(2) ?
    O1 C5 . 1.210(3) ?
    O2 C9 . 1.221(3) ?
    N1 C9 . 1.394(3) ?
    N1 C5 . 1.404(3) ?
    N1 C4 . 1.471(3) ?
    C1 H1A . 0.9800 ?
    C1 H1B . 0.9800 ?
    C1 H1C . 0.9800 ?
    C2 C3 . 1.523(3) ?
    C2 H2A . 0.9900 ?
    C2 H2B . 0.9900 ?
    C3 C4 . 1.521(3) ?
    C3 H3A . 0.9900 ?
    C3 H3B . 0.9900 ?
    C4 H4A . 0.9900 ?
    C4 H4B . 0.9900 ?
    C5 C6 . 1.479(3) ?
    C6 C10 . 1.381(3) ?
    C6 C7 . 1.408(3) ?
    C7 C7 3_765 1.413(4) ?
    C7 C8 . 1.415(3) ?
    C8 C11 . 1.373(3) ?
    C8 C9 . 1.478(3) ?
    C10 C11 3_765 1.404(3) ?
    C10 H10 . 0.9500 ?
    C11 C10 3_765 1.404(3) ?
    C11 H11 . 0.9500 ?
loop_
    _geom_angle_atom_site_label_1
    _geom_angle_atom_site_label_2
    _geom_angle_atom_site_label_3
    _geom_angle_site_symmetry_1
    _geom_angle_site_symmetry_3
    _geom_angle
    _geom_angle_publ_flag
    C1 S1 C2 . . 100.17(12) ?
    C9 N1 C5 . . 125.2(2) ?
    C9 N1 C4 . . 118.31(19) ?
    C5 N1 C4 . . 116.52(19) ?
    S1 C1 H1A . . 109.5 ?
    S1 C1 H1B . . 109.5 ?
    H1A C1 H1B . . 109.5 ?
    S1 C1 H1C . . 109.5 ?
    H1A C1 H1C . . 109.5 ?
    H1B C1 H1C . . 109.5 ?
    C3 C2 S1 . . 110.75(16) ?
    C3 C2 H2A . . 109.5 ?
    S1 C2 H2A . . 109.5 ?
    C3 C2 H2B . . 109.5 ?
    S1 C2 H2B . . 109.5 ?
    H2A C2 H2B . . 108.1 ?
    C4 C3 C2 . . 110.2(2) ?
    C4 C3 H3A . . 109.6 ?
    C2 C3 H3A . . 109.6 ?
    C4 C3 H3B . . 109.6 ?
    C2 C3 H3B . . 109.6 ?
    H3A C3 H3B . . 108.1 ?
    N1 C4 C3 . . 113.37(19) ?
    N1 C4 H4A . . 108.9 ?
    C3 C4 H4A . . 108.9 ?
    N1 C4 H4B . . 108.9 ?
    C3 C4 H4B . . 108.9 ?
    H4A C4 H4B . . 107.7 ?
    O1 C5 N1 . . 120.4(2) ?
    O1 C5 C6 . . 122.9(2) ?
    N1 C5 C6 . . 116.7(2) ?
    C10 C6 C7 . . 120.5(2) ?
    C10 C6 C5 . . 119.5(2) ?
    C7 C6 C5 . . 120.0(2) ?
    C6 C7 C7 . 3_765 119.5(2) ?
    C6 C7 C8 . . 121.3(2) ?
    C7 C7 C8 3_765 . 119.3(3) ?
    C11 C8 C7 . . 120.0(2) ?
    C11 C8 C9 . . 120.4(2) ?
    C7 C8 C9 . . 119.6(2) ?
    O2 C9 N1 . . 120.2(2) ?
    O2 C9 C8 . . 122.6(2) ?
    N1 C9 C8 . . 117.2(2) ?
    C6 C10 C11 . 3_765 119.7(2) ?
    C6 C10 H10 . . 120.1 ?
    C11 C10 H10 3_765 . 120.1 ?
    C8 C11 C10 . 3_765 121.1(2) ?
    C8 C11 H11 . . 119.5 ?
    C10 C11 H11 3_765 . 119.5 ?
loop_
    _geom_torsion_atom_site_label_1
    _geom_torsion_atom_site_label_2
    _geom_torsion_atom_site_label_3
    _geom_torsion_atom_site_label_4
    _geom_torsion_site_symmetry_1
    _geom_torsion_site_symmetry_2
    _geom_torsion_site_symmetry_3
    _geom_torsion_site_symmetry_4
    _geom_torsion
    _geom_torsion_publ_flag
    C1 S1 C2 C3 . . . . -163.99(17) ?
    S1 C2 C3 C4 . . . . 75.4(2) ?
    C9 N1 C4 C3 . . . . -84.9(2) ?
    C5 N1 C4 C3 . . . . 94.0(2) ?
    C2 C3 C4 N1 . . . . -167.95(19) ?
    C9 N1 C5 O1 . . . . 176.4(2) ?
    C4 N1 C5 O1 . . . . -2.5(3) ?
    C9 N1 C5 C6 . . . . -4.1(3) ?
    C4 N1 C5 C6 . . . . 177.07(18) ?
    O1 C5 C6 C10 . . . . 2.3(3) ?
    N1 C5 C6 C10 . . . . -177.28(19) ?
    O1 C5 C6 C7 . . . . -177.5(2) ?
    N1 C5 C6 C7 . . . . 3.0(3) ?
    C10 C6 C7 C7 . . . 3_765 0.2(4) ?
    C5 C6 C7 C7 . . . 3_765 179.9(2) ?
    C10 C6 C7 C8 . . . . -179.9(2) ?
    C5 C6 C7 C8 . . . . -0.2(3) ?
    C6 C7 C8 C11 . . . . 179.8(2) ?
    C7 C7 C8 C11 3_765 . . . -0.3(4) ?
    C6 C7 C8 C9 . . . . -1.7(3) ?
    C7 C7 C8 C9 3_765 . . . 178.1(2) ?
    C5 N1 C9 O2 . . . . -178.5(2) ?
    C4 N1 C9 O2 . . . . 0.3(3) ?
    C5 N1 C9 C8 . . . . 2.2(3) ?
    C4 N1 C9 C8 . . . . -178.94(19) ?
    C11 C8 C9 O2 . . . . 0.0(3) ?
    C7 C8 C9 O2 . . . . -178.4(2) ?
    C11 C8 C9 N1 . . . . 179.24(19) ?
    C7 C8 C9 N1 . . . . 0.8(3) ?
    C7 C6 C10 C11 . . . 3_765 -0.4(3) ?
    C5 C6 C10 C11 . . . 3_765 179.8(2) ?
    C7 C8 C11 C10 . . . 3_765 0.5(3) ?
    C9 C8 C11 C10 . . . 3_765 -177.9(2) ?
loop_
    _geom_hbond_atom_site_label_D
    _geom_hbond_atom_site_label_H
    _geom_hbond_atom_site_label_A
    _geom_hbond_site_symmetry_A
    _geom_hbond_distance_DH
    _geom_hbond_distance_HA
    _geom_hbond_distance_DA
    _geom_hbond_angle_DHA
    C4 H4A S1 . 0.99 2.84 3.300(2) 109.4
    C4 H4A O1 . 0.99 2.32 2.688(3) 100.7
    C10 H10 O1 3_655 0.95 2.39 3.316(3) 164.1
    C11 H11 S1 1_665 0.95 2.86 3.779(2) 161.9
_shelx_space_group_comment
;
The symmetry employed for this shelxl refinement is uniquely defined
by the following loop, which should always be used as a source of
symmetry information in preference to the above space-group names.
They are only intended as comments.
;
_shelx_estimated_absorpt_T_min     0.934
_shelx_estimated_absorpt_T_max     0.988
_shelx_hkl_file
;
   1   0   0    3.09    0.33
  -1   0   0    3.36    0.35
  -2   0   0   12.51    0.76
  -3   0   0   27.39    1.39
  -4   0   0   22.31    1.41
  -5   0   0    1.54    0.55
  -5   0   0    1.98    0.64
  -6   0   0   29.76    2.54
  -7   0   0    1.01    0.57
  -8   0   0    7.22    1.41
  -9   0   0    0.15    0.56
 -10   0   0    9.89    1.92
   0  -1   0   -0.11    0.06
   0  -1   0   -0.02    0.07
   0   1   0    0.01    0.07
  -1  -1   0   84.11    2.47
   1  -1   0   83.74    2.43
   1  -1   0   86.25    2.00
   1  -1   0   84.06    2.04
  -1  -1   0   86.56    2.02
  -1   1   0   86.30    2.47
   1   1   0   85.40    2.02
   2  -1   0    3.40    0.43
  -2  -1   0    3.18    0.58
   2  -1   0    3.01    0.35
  -2  -1   0    2.77    0.36
   2   1   0    2.75    0.38
  -2   1   0    3.28    0.57
  -3  -1   0   28.05    1.26
  -3  -1   0   29.33    1.63
  -3   1   0   28.29    1.59
  -4  -1   0   34.32    1.97
  -4  -1   0   32.88    1.60
  -4   1   0   33.93    1.95
  -5  -1   0   10.34    1.41
  -5  -1   0    8.17    1.05
  -5   1   0    9.30    1.28
  -6  -1   0    3.17    0.77
  -6  -1   0    2.27    0.76
  -6   1   0    1.48    0.63
  -7  -1   0   -0.10    0.29
  -7   1   0    0.15    0.50
  -8  -1   0   29.68    2.73
  -8   1   0   31.30    3.09
  -9  -1   0    2.46    0.93
  -9   1   0    2.70    1.08
 -10  -1   0    2.56    1.02
 -10   1   0    2.22    1.17
   0  -2   0    6.93    0.60
   0  -2   0    4.43    0.51
   0  -2   0    5.94    0.54
   0   2   0    5.99    0.57
   1  -2   0   22.98    1.17
  -1  -2   0   26.18    1.28
   1  -2   0   24.89    0.88
  -1  -2   0   23.72    0.82
   1  -2   0   25.46    0.85
   1   2   0   25.53    0.80
  -1   2   0   22.88    1.19
   2  -2   0   11.01    0.54
   2  -2   0   12.12    0.60
  -2  -2   0   12.95    1.21
  -2  -2   0   10.91    0.51
  -2   2   0   13.34    1.25
   2   2   0   11.27    0.53
   3  -2   0    4.11    0.54
  -3  -2   0    3.80    0.47
   3  -2   0    3.42    0.44
  -3  -2   0    2.21    0.60
  -3   2   0    3.73    0.76
  -4  -2   0  111.97    3.37
  -4  -2   0  114.74    4.33
   4  -2   0  118.51    3.63
  -4   2   0  121.51    4.44
  -5  -2   0    0.21    0.25
  -5  -2   0    0.12    0.35
  -5   2   0   -0.30    0.33
  -6  -2   0   -0.02    0.38
  -6  -2   0    0.08    0.29
  -6   2   0    0.02    0.36
  -7  -2   0    1.25    0.56
  -7   2   0   -0.49    0.43
  -8   2   0    6.89    1.55
  -9   2   0    0.55    0.66
 -10   2   0    0.39    0.77
   0  -3   0    0.17    0.18
   0   3   0   -0.22    0.13
  -1  -3   0    5.54    0.51
   1  -3   0    5.35    0.55
   1  -3   0    4.93    0.55
  -1  -3   0    5.71    0.83
   1   3   0    5.06    0.50
   1   3   0    5.33    0.48
  -1   3   0    4.34    0.71
   2  -3   0    0.25    0.15
  -2  -3   0    0.27    0.32
   2  -3   0    0.43    0.17
   2   3   0    0.32    0.12
  -2   3   0   -0.05    0.25
  -3  -3   0    0.29    0.36
  -3  -3   0    0.82    0.18
   3  -3   0    0.66    0.21
   3  -3   0    0.80    0.25
  -3   3   0    0.80    0.46
  -4  -3   0    0.22    0.44
   4  -3   0    0.15    0.19
   4  -3   0    0.16    0.18
  -4   3   0    0.00    0.36
  -5  -3   0    0.20    0.47
  -5   3   0    1.26    0.75
  -6  -3   0    7.53    1.59
  -6   3   0    6.74    1.42
  -7  -3   0   -0.01    0.58
  -7   3   0    1.74    0.98
  -8   3   0    0.08    0.71
  -9   3   0   -0.09    0.65
   0  -4   0    1.67    0.47
  -1  -4   0    3.45    0.76
   1  -4   0    3.17    0.52
  -1   4   0    3.89    0.75
   2  -4   0   54.95    1.87
   2  -4   0   55.44    1.86
  -2  -4   0   55.80    2.78
  -2   4   0   51.36    2.57
  -3  -4   0    2.58    0.79
   3  -4   0    2.93    0.44
   3  -4   0    2.95    0.42
  -3   4   0    6.07    1.14
  -4  -4   0    1.75    0.77
   4  -4   0    1.92    0.42
   4  -4   0    1.94    0.39
  -4   4   0    2.23    0.80
  -5  -4   0    0.39    0.54
  -5   4   0    0.59    0.58
  -6  -4   0    1.40    0.87
  -6   4   0    0.84    0.79
  -7  -4   0    0.38    0.67
  -7   4   0    0.29    0.67
  -8   4   0    7.50    1.89
   0  -5   0    0.03    0.27
   1  -5   0    0.56    0.27
  -1  -5   0   -0.02    0.31
  -2  -5   0   34.93    2.35
   2  -5   0   34.89    1.49
   3  -5   0    7.02    0.67
  -3  -5   0    7.29    1.39
  -4  -5   0    0.93    0.65
   4  -5   0    0.25    0.21
  -4   5   0    0.47    0.62
  -5  -5   0    0.66    0.79
  -5   5   0    0.38    0.67
  -6  -5   0    8.76    1.91
  -6   5   0    8.67    1.87
   0  -6   0    6.23    1.01
  -1  -6   0   -0.15    0.38
   1  -6   0    0.07    0.26
  -2  -6   0   12.18    1.74
   2  -6   0   12.94    1.05
   3  -6   0    1.39    0.30
  -3  -6   0    1.50    0.75
  -4  -6   0   12.20    2.01
 -10   0   1    1.27    0.90
  -9   0   1    0.49    0.54
  -8   0   1    0.33    0.51
  -7   0   1    0.19    0.53
  -6   0   1    0.02    0.29
  -5   0   1    0.57    0.45
  -5   0   1   -0.21    0.18
  -4   0   1    0.05    0.24
  -3   0   1    0.07    0.24
  -2   0   1    0.12    0.18
  -1   0   1    0.11    0.11
  -1   0   1    0.06    0.08
   1   0  -1    0.08    0.10
   0   0   1   -0.32    0.02
   0   0  -1   -0.33    0.01
  -1   0  -1   -0.01    0.08
   1   0   1    0.02    0.09
  -2   0  -1   -0.06    0.15
  -3   0  -1   -0.14    0.14
  -4   0  -1   -0.20    0.20
  -4   0  -1    0.33    0.31
  -5   0  -1    0.04    0.30
  -5   0  -1   -0.18    0.33
  -6   0  -1    0.32    0.38
  -7   0  -1   -0.04    0.35
  -8   0  -1   -0.25    0.42
  -9   0  -1   -0.02    0.55
 -10   0  -1   -0.76    0.49
 -10  -1   1    6.18    1.51
 -10   1   1    5.64    1.56
  -9  -1   1    1.15    0.68
  -9   1   1    0.69    0.83
  -8  -1   1    0.55    0.58
  -8   1   1    0.32    0.70
  -7  -1   1   20.94    2.06
  -7   1   1   21.87    2.52
  -6  -1   1    1.69    0.67
  -6  -1   1    2.23    0.60
  -6   1   1    1.14    0.54
  -5  -1   1    0.52    0.46
  -5  -1   1    0.53    0.33
  -5   1   1    0.54    0.44
  -4  -1   1    4.88    0.84
  -4  -1   1    5.65    0.79
  -4   1   1    8.10    1.18
   3  -1  -1   60.02    2.34
  -3  -1   1   60.50    2.04
  -3  -1   1   60.96    2.46
  -3   1   1   61.20    2.48
   2  -1  -1  108.70    2.83
  -2  -1   1  102.37    2.73
  -2  -1   1  108.53    3.29
   2  -1  -1  107.88    3.26
  -2   1   1  106.63    3.29
   2   1  -1  111.37    2.79
  -1  -1   1   -0.06    0.14
   1  -1  -1    0.20    0.05
   1  -1  -1   -0.01    0.05
   1  -1  -1    0.04    0.16
  -1  -1   1    0.15    0.05
   1   1  -1    0.19    0.07
   0  -1   1  194.19    4.55
   0  -1  -1  198.19    4.42
   0  -1  -1  195.45    4.55
   0   1  -1  193.52    4.42
   0   1  -1  198.93    4.44
   0   1   1  193.48    4.53
  -1  -1  -1  216.18    5.25
  -1  -1  -1  210.79    4.86
   1  -1   1  210.38    4.82
   1  -1   1  215.15    4.88
  -1   1  -1  212.53    5.24
   1   1   1  218.24    4.86
  -2  -1  -1   23.74    0.95
   2  -1   1   21.93    0.88
  -2  -1  -1   21.08    1.19
  -2   1  -1   21.45    1.19
  -3  -1  -1   93.88    2.85
  -3  -1  -1   89.84    3.28
  -3   1  -1   96.79    3.32
  -4  -1  -1   25.59    1.40
  -4  -1  -1   21.10    1.85
  -4   1  -1   24.58    1.62
  -5  -1  -1    6.06    0.92
  -5  -1  -1    5.10    1.05
  -5   1  -1    5.83    1.06
  -6  -1  -1    6.29    1.06
  -6  -1  -1    4.96    1.10
  -6   1  -1    6.08    1.23
  -7  -1  -1   -0.07    0.30
  -7   1  -1   -0.14    0.41
  -8  -1  -1   22.73    2.43
  -8   1  -1   23.58    2.73
  -9  -1  -1    0.21    0.56
  -9   1  -1   -0.47    0.54
 -10  -1  -1    1.40    0.89
 -10   1  -1    0.97    0.93
 -10   2   1    3.58    1.45
  -9   2   1    1.12    0.94
  -8   2   1   11.61    2.01
  -7  -2   1    3.16    0.78
  -7   2   1    3.87    1.12
  -6  -2   1   -0.05    0.49
  -6  -2   1    0.07    0.26
  -6   2   1    0.26    0.42
  -5  -2   1   44.33    2.64
  -5  -2   1   39.24    1.80
  -5   2   1   38.74    2.48
  -4  -2   1    3.03    0.78
  -4  -2   1    2.99    0.50
   4  -2  -1    2.51    0.51
  -4   2   1    2.71    0.74
   3  -2  -1    1.46    0.32
  -3  -2   1    0.75    0.41
  -3  -2   1    0.87    0.23
  -3   2   1    0.47    0.34
   2  -2  -1   66.56    1.79
  -2  -2   1   65.18    1.62
   2  -2  -1   69.37    2.57
  -2  -2   1   62.22    2.54
   2  -2  -1   68.32    1.72
   2   2  -1   65.21    1.64
  -2   2   1   63.35    2.52
  -1  -2   1    6.08    0.75
   1  -2  -1    5.98    0.33
   1  -2  -1    4.91    0.62
   1  -2  -1    5.88    0.31
  -1   2   1    4.92    0.67
   1   2  -1    5.55    0.25
   1   2  -1    5.48    0.27
   0  -2  -1   39.72    1.37
   0  -2  -1   38.88    1.43
   0  -2   1   41.24    1.39
   0  -2   1   36.86    1.43
   0   2  -1   38.93    1.43
   0   2  -1   39.55    1.33
  -1  -2  -1  131.64    3.27
   1  -2   1  130.32    3.26
   1  -2   1  129.80    3.29
  -1  -2  -1  128.76    3.77
   1   2   1  133.51    3.22
  -1   2  -1  133.03    3.72
  -2  -2  -1   61.36    1.79
   2  -2   1   62.88    1.82
  -2  -2  -1   67.04    2.57
   2  -2   1   61.50    1.88
   2   2   1   64.03    1.83
  -2   2  -1   60.30    2.43
  -3  -2  -1    8.83    0.61
   3  -2   1    8.70    0.75
   3  -2   1    9.63    0.86
  -3  -2  -1    9.77    1.19
  -3   2  -1    9.78    1.22
   4  -2   1   85.74    2.93
  -4  -2  -1   83.91    3.59
  -4  -2  -1   85.13    2.73
  -4   2  -1   86.02    3.56
  -5  -2  -1    7.67    1.32
  -5  -2  -1    9.24    1.06
  -5   2  -1    8.56    1.36
  -6  -2  -1   18.77    1.67
  -6  -2  -1   22.33    2.50
  -6   2  -1   16.09    2.06
  -7  -2  -1   16.20    1.75
  -7   2  -1   15.63    2.22
  -8   2  -1   12.13    2.05
  -9   2  -1    0.16    0.72
 -10   2  -1    0.31    0.88
  -9   3   1    3.15    1.36
  -8   3   1    5.77    1.57
  -7  -3   1    3.06    1.02
  -7   3   1    3.77    1.16
  -6  -3   1    1.92    0.91
  -6   3   1    2.55    0.94
  -5  -3   1    4.30    1.06
  -5   3   1    4.58    1.13
   4  -3  -1   18.86    1.04
  -4  -3   1   17.25    1.94
  -4   3   1   18.12    1.99
   3  -3  -1   49.59    1.62
  -3  -3   1   49.59    2.62
   3  -3  -1   49.02    1.56
  -3   3   1   51.09    2.56
   2  -3  -1   15.57    0.67
  -2  -3   1   18.24    1.69
   2  -3  -1   14.95    0.67
  -2   3   1   14.92    1.50
   1  -3  -1    5.34    0.51
   1  -3  -1    6.15    0.80
  -1  -3   1    4.37    0.74
   1  -3  -1    6.19    0.57
   1   3  -1    5.11    0.37
   1   3  -1    5.82    0.35
  -1   3   1    6.03    0.83
   0  -3  -1   27.28    1.29
   0  -3   1   28.16    1.28
   0  -3   1   26.88    1.36
   0  -3  -1   26.57    1.29
   0   3  -1   26.74    1.21
   0   3   1   25.01    1.26
  -1  -3  -1   50.34    1.68
  -1  -3  -1   51.73    2.20
   1  -3   1   50.79    1.73
   1  -3   1   50.37    1.77
  -1   3  -1   50.30    2.08
  -2  -3  -1    2.16    0.58
   2  -3   1    2.03    0.36
  -2  -3  -1    2.99    0.36
   2  -3   1    2.44    0.38
   2   3   1    2.97    0.36
  -2   3  -1    2.82    0.65
   3  -3   1   39.84    1.56
   3  -3   1   40.42    1.50
  -3  -3  -1   41.67    1.38
  -3  -3  -1   40.67    2.31
  -3   3  -1   38.00    2.20
  -4  -3  -1    8.20    1.32
  -4  -3  -1    8.09    1.09
   4  -3   1    7.52    0.78
   4  -3   1    6.74    0.80
  -4   3  -1    5.96    1.15
  -5  -3  -1   14.59    1.88
  -5   3  -1   13.45    1.84
  -6  -3  -1    3.55    1.12
  -6   3  -1    4.17    1.14
  -7  -3  -1   28.17    3.24
  -7   3  -1   23.24    2.79
  -8   3  -1    2.41    1.13
  -9   3  -1    2.04    1.09
  -7  -4   1    9.05    1.96
  -7   4   1    8.55    1.77
  -6  -4   1   10.83    1.93
  -6   4   1   13.27    2.06
  -5  -4   1   -0.26    0.42
  -5   4   1   -0.41    0.44
  -4  -4   1    7.11    1.32
   4  -4  -1    7.05    0.71
  -4   4   1    7.25    1.35
  -3  -4   1    8.53    1.39
   3  -4  -1   10.55    0.61
   3  -4  -1   11.00    0.65
  -3   4   1   10.11    1.52
   2  -4  -1    3.63    0.46
   2  -4  -1    3.57    0.46
  -2  -4   1    3.39    0.84
  -2   4   1    3.22    0.80
  -1  -4   1   37.10    2.07
   1  -4  -1   39.11    1.60
  -1   4   1   41.09    2.01
   0  -4   1   17.61    1.21
   0  -4  -1   20.81    1.28
   0   4   1   16.74    1.12
  -1  -4  -1    1.11    0.46
   1  -4   1    0.75    0.29
   1  -4   1    1.03    0.35
  -1   4  -1    1.01    0.39
   2  -4   1   27.14    1.27
   2  -4   1   27.84    1.27
  -2  -4  -1   28.74    1.93
  -2   4  -1   28.45    1.78
   3  -4   1    6.29    0.70
   3  -4   1    7.38    0.71
  -3  -4  -1    6.19    1.18
  -3   4  -1    7.05    1.17
  -4  -4  -1   15.47    1.98
   4  -4   1   15.38    0.95
  -4   4  -1   14.07    1.81
  -5  -4  -1    2.47    0.93
  -5   4  -1    3.67    1.04
  -6  -4  -1   13.11    2.25
  -6   4  -1   15.82    2.31
  -7  -4  -1   -0.17    0.65
  -7   4  -1   -0.92    0.54
  -8   4  -1    2.98    1.31
  -6  -5   1   10.41    2.04
  -6   5   1   11.70    2.18
  -5  -5   1    4.59    1.32
  -5   5   1    5.32    1.36
  -4  -5   1    5.18    1.27
  -4   5   1   12.59    1.84
   3  -5  -1    7.87    0.53
  -3  -5   1    4.79    1.13
   2  -5  -1   27.82    1.23
  -2  -5   1   28.69    2.56
   1  -5  -1   13.19    1.14
  -1  -5   1   12.77    1.53
   0  -5  -1    0.90    0.41
   0  -5   1    1.24    0.48
   1  -5   1    6.67    0.87
  -1  -5  -1    9.28    1.29
   2  -5   1   10.20    0.96
  -2  -5  -1    7.48    1.31
   3  -5   1    6.96    0.72
  -3  -5  -1    5.65    1.23
   4  -5   1    0.34    0.22
  -4  -5  -1   -0.13    0.40
  -5  -5  -1    1.33    0.88
  -5   5  -1    2.83    1.10
  -6  -5  -1    2.94    1.18
  -6   5  -1    5.10    1.54
  -4  -6   1   -0.36    0.52
  -3  -6   1    0.10    0.51
   2  -6  -1    2.69    0.45
  -2  -6   1    2.32    0.80
   1  -6  -1    2.91    0.59
  -1  -6   1    1.98    0.70
   0  -6  -1    0.04    0.34
   0  -6   1    0.11    0.36
   1  -6   1    0.05    0.27
  -1  -6  -1    0.54    0.48
   2  -6   1    4.12    0.65
  -2  -6  -1    4.04    1.04
   3  -6   1   -0.04    0.20
  -3  -6  -1   -0.05    0.42
  -4  -6  -1    0.37    0.57
 -10   0   2    2.44    1.04
  -9   0   2    9.39    1.72
  -8   0   2    6.65    1.40
  -7   0   2  285.20    8.82
  -6   0   2   55.33    2.84
  -5   0   2   23.35    1.64
  -4   0   2   77.47    2.98
  -3   0   2  210.28    5.63
  -2   0   2   21.20    1.05
   2   0  -2   24.35    1.09
   1   0  -2    3.10    0.33
  -1   0   2    3.04    0.33
   0   0   2  211.68    4.80
   0   0  -2  219.57    4.81
  -1   0  -2  180.63    4.40
   1   0   2  188.04    4.40
  -2   0  -2   14.83    0.86
  -3   0  -2   55.81    2.25
  -3   0  -2   58.15    2.22
  -4   0  -2   38.13    2.00
  -4   0  -2   40.65    1.99
  -5   0  -2   49.24    2.55
  -5   0  -2   52.77    2.56
  -6   0  -2   23.42    2.17
  -7   0  -2   31.37    2.27
  -8   0  -2    7.55    1.53
  -9   0  -2    1.72    0.86
 -10   0  -2   -0.07    0.56
 -10  -1   2    1.03    0.83
 -10   1   2    4.01    1.40
  -9  -1   2   -0.35    0.41
  -9   1   2    1.29    0.89
  -8  -1   2    0.85    0.57
  -8   1   2    0.34    0.54
  -7  -1   2   13.01    1.61
  -7   1   2   13.42    1.88
  -6  -1   2   32.20    1.98
  -6  -1   2   35.08    2.85
  -6   1   2   34.40    2.35
  -5  -1   2    8.27    1.09
  -5  -1   2   10.99    1.49
  -5   1   2    9.75    1.41
  -4  -1   2   11.29    1.09
  -4  -1   2    9.08    1.15
  -4   1   2   10.31    1.30
   3  -1  -2   26.58    1.49
  -3  -1   2   25.03    1.14
   3  -1  -2   21.63    1.15
  -3  -1   2   25.54    1.49
  -3   1   2   23.63    1.44
   2  -1  -2   45.80    1.83
  -2  -1   2   45.03    1.37
  -2  -1   2   47.07    1.88
  -2  -1   2   43.43    1.37
   2  -1  -2   42.25    1.42
  -2   1   2   43.79    1.84
  -1  -1   2   87.54    2.53
   1  -1  -2   81.19    2.47
   0  -1   2   62.36    1.62
   0  -1  -2   59.11    1.76
   0  -1   2   62.22    1.77
   0  -1  -2   61.37    1.59
   0   1   2   63.96    1.78
   0   1  -2   62.13    1.61
  -1  -1  -2  276.18    6.26
  -1  -1  -2  268.97    6.49
   1  -1   2  278.20    6.21
  -1   1  -2  273.99    6.51
   1   1   2  271.15    6.24
  -2  -1  -2   33.46    1.24
   2  -1   2   34.42    1.20
  -2  -1  -2   30.88    1.50
  -2   1  -2   33.51    1.51
  -3  -1  -2   72.63    2.44
  -3  -1  -2   77.26    2.90
   3  -1   2   75.01    2.41
  -3   1  -2   74.86    2.82
  -4  -1  -2  119.57    3.77
  -4  -1  -2  120.73    4.26
  -4   1  -2  113.93    4.12
  -5  -1  -2   51.50    2.76
  -5  -1  -2   53.42    2.41
  -5   1  -2   48.12    2.63
  -6  -1  -2    0.78    0.58
  -6  -1  -2    1.06    0.54
  -6   1  -2    2.02    0.77
  -7  -1  -2    5.59    1.12
  -7   1  -2    6.81    1.40
  -8  -1  -2   55.19    3.17
  -8   1  -2   52.54    3.39
  -9  -1  -2    8.19    1.56
  -9   1  -2    9.67    1.95
 -10  -1  -2    0.22    0.60
 -10   1  -2    0.74    0.79
 -10   2   2   -0.41    0.65
  -9   2   2    1.25    0.86
  -8   2   2    0.09    0.60
  -7  -2   2    4.76    0.95
  -7   2   2    6.65    1.43
  -6  -2   2   -0.25    0.39
  -6  -2   2    0.03    0.26
  -6   2   2    0.29    0.50
  -5  -2   2    2.28    0.80
   5  -2  -2    1.28    0.62
  -5  -2   2    1.17    0.39
  -5   2   2    1.66    0.72
  -4  -2   2    1.44    0.59
  -4  -2   2    2.06    0.40
   4  -2  -2    1.87    0.43
  -4   2   2    0.74    0.48
   3  -2  -2  129.35    3.46
  -3  -2   2  136.48    3.46
  -3  -2   2  120.48    4.34
  -3  -2   2  129.14    3.24
   3  -2  -2  126.58    4.32
  -3   2   2  132.72    4.42
  -2  -2   2   49.93    2.21
   2  -2  -2   51.61    1.32
   2  -2  -2   50.85    2.19
   2  -2  -2   52.30    1.40
  -2   2   2   50.11    2.21
   1  -2  -2    0.39    0.10
   1  -2  -2    0.01    0.16
   1  -2  -2    0.39    0.08
  -1  -2   2    0.47    0.26
   0  -2  -2   47.13    1.54
   0  -2   2   48.71    1.71
   0  -2  -2   45.65    1.66
   0  -2   2   43.03    1.58
   0   2  -2   48.08    1.48
   0   2  -2   47.25    1.48
  -1  -2  -2   65.02    2.24
   1  -2   2   65.49    1.91
   1  -2   2   63.46    1.91
  -1  -2  -2   62.27    1.91
  -1   2  -2   59.31    2.14
   2  -2   2   41.71    1.47
   2  -2   2   40.81    1.41
  -2  -2  -2   40.03    1.41
  -2  -2  -2   41.02    1.95
  -2   2  -2   43.24    1.91
  -3  -2  -2    2.46    0.66
   3  -2   2    1.96    0.41
   3  -2   2    1.41    0.32
  -3  -2  -2    1.40    0.33
  -3   2  -2    1.59    0.53
  -4  -2  -2    0.10    0.20
   4  -2   2    0.32    0.21
   4  -2   2    0.58    0.32
  -4  -2  -2    0.01    0.33
  -4   2  -2    0.66    0.48
  -5  -2  -2   14.45    1.33
  -5  -2  -2   14.23    1.77
  -5   2  -2   13.92    1.73
  -6  -2  -2    0.11    0.54
  -6  -2  -2    0.41    0.35
  -6   2  -2   -0.02    0.35
  -7  -2  -2   14.45    1.67
  -7   2  -2   11.95    1.88
  -8  -2  -2    6.96    1.47
  -8   2  -2    7.12    1.61
  -9   2  -2   -0.10    0.52
  -9   3   2   -0.30    0.68
  -8   3   2    0.41    0.71
  -7  -3   2    3.57    1.28
  -7   3   2    3.24    1.11
  -6  -3   2   13.81    2.14
  -6   3   2   10.10    1.74
  -5  -3   2    0.21    0.46
  -5   3   2   -0.13    0.51
  -4  -3   2    5.38    1.16
   4  -3  -2    6.15    0.69
  -4   3   2    6.18    1.21
   3  -3  -2    3.85    0.39
  -3  -3   2    4.09    0.91
   3  -3  -2    4.02    0.42
  -3   3   2    2.82    0.74
   2  -3  -2    5.87    0.96
  -2  -3   2    7.30    1.09
   2  -3  -2    7.55    0.38
   2  -3  -2    6.90    0.39
  -2   3   2    6.48    1.00
   1  -3  -2   38.28    1.85
   1  -3  -2   40.02    1.36
  -1  -3   2   42.15    1.98
   1   3  -2   39.45    1.07
  -1   3   2   41.44    1.93
   0  -3  -2    9.40    0.90
   0  -3   2   12.28    1.09
   0  -3   2   12.14    1.04
   0  -3  -2   11.87    0.85
   0   3  -2   12.27    0.75
   1  -3   2    0.63    0.24
  -1  -3  -2    0.54    0.30
   1  -3   2    0.29    0.19
  -1  -3  -2    0.47    0.21
  -1   3  -2    0.92    0.32
   2  -3   2   12.49    0.76
  -2  -3  -2   11.22    1.30
  -2  -3  -2   13.51    0.74
   2  -3   2   13.84    0.81
  -2   3  -2   15.08    1.45
  -3  -3  -2    3.31    0.47
   3  -3   2    3.02    0.51
  -3  -3  -2    3.66    0.85
  -3   3  -2    3.22    0.76
  -4  -3  -2    0.81    0.52
   4  -3   2    1.00    0.35
  -4  -3  -2    0.74    0.30
   4  -3   2    0.83    0.33
  -4   3  -2    1.78    0.69
  -5  -3  -2    9.02    1.61
  -5   3  -2   10.87    1.67
  -6  -3  -2    0.65    0.66
  -6   3  -2    1.87    0.87
  -7  -3  -2    5.54    1.44
  -7   3  -2    3.84    1.14
  -8   3  -2    1.08    0.88
  -9   3  -2   -0.70    0.63
  -8   4   2    0.86    0.91
  -7  -4   2    3.97    1.41
  -7   4   2    1.28    0.89
  -6  -4   2   -0.44    0.49
  -6   4   2    0.10    0.60
  -5  -4   2    4.59    1.23
  -5   4   2    6.39    1.44
   4  -4  -2   19.16    0.94
  -4  -4   2   22.24    2.39
  -4   4   2   23.51    2.45
   3  -4  -2    0.12    0.14
   3  -4  -2    0.12    0.12
  -3  -4   2    0.13    0.39
  -3   4   2   -0.08    0.36
  -2  -4   2    0.22    0.36
   2  -4  -2    0.45    0.18
  -2   4   2    0.11    0.37
  -1  -4   2    4.15    0.83
   1  -4  -2    4.01    0.55
  -1   4   2    4.78    0.84
   0  -4  -2    0.20    0.26
   0  -4   2    0.70    0.34
   0  -4  -2    0.91    0.36
   0   4   2    0.22    0.28
   1  -4   2    9.31    0.96
   1  -4   2   10.53    1.03
  -1  -4  -2   11.01    1.27
  -1   4  -2   13.77    1.30
   2  -4   2   44.87    1.76
   2  -4   2   44.31    1.79
  -2  -4  -2   43.43    2.45
  -2   4  -2   43.52    2.25
  -3  -4  -2    1.06    0.59
   3  -4   2    1.88    0.48
   3  -4   2    1.93    0.38
  -3   4  -2    1.34    0.65
  -4  -4  -2    0.19    0.49
   4  -4   2    0.53    0.29
  -4   4  -2   -0.02    0.43
  -5  -4  -2    3.61    1.08
  -5   4  -2    5.13    1.30
  -6  -4  -2    1.86    0.91
  -6   4  -2    0.79    0.78
  -7  -4  -2    0.81    0.82
  -7   4  -2    0.07    0.74
  -8   4  -2    0.57    0.85
  -6  -5   2   -0.02    0.67
  -6   5   2    0.16    0.71
  -5  -5   2   18.31    2.45
  -5   5   2   22.82    2.76
  -4  -5   2    1.99    0.84
  -4   5   2    1.67    0.77
  -3  -5   2    7.99    1.44
  -2  -5   2    0.09    0.40
   2  -5  -2    0.21    0.18
  -1  -5   2   17.81    1.85
   1  -5  -2   19.26    1.14
   0  -5   2    7.31    1.06
   0  -5  -2    4.32    0.78
  -1  -5  -2    5.17    0.96
   1  -5   2    5.56    0.83
  -2  -5  -2   13.94    1.73
   2  -5   2   15.12    1.03
   3  -5   2    1.59    0.39
  -3  -5  -2    1.45    0.69
   4  -5   2    2.91    0.54
  -4  -5  -2    2.85    0.99
  -5  -5  -2    0.63    0.71
  -5   5  -2    0.94    0.78
  -6  -5  -2   11.91    2.15
  -6   5  -2   15.09    2.28
  -4  -6   2   -0.19    0.49
  -3  -6   2    7.55    1.53
   2  -6  -2    0.16    0.17
  -2  -6   2    0.30    0.44
   1  -6  -2    5.45    0.77
  -1  -6   2    6.45    1.20
   0  -6  -2    0.81    0.47
   0  -6   2    1.15    0.49
  -1  -6  -2    4.41    0.93
   1  -6   2    3.46    0.73
  -2  -6  -2    0.33    0.44
   2  -6   2    1.19    0.42
   3  -6   2    0.94    0.33
  -3  -6  -2    1.04    0.77
  -4  -6  -2    3.01    1.06
   4  -6   2    2.84    0.50
 -10   0   3   -0.27    0.58
  -9   0   3    0.54    0.67
  -8   0   3    0.23    0.53
  -7   0   3    0.41    0.46
  -6   0   3    0.02    0.32
  -5   0   3   -0.08    0.23
  -4   0   3   -0.14    0.20
  -3   0   3   -0.19    0.23
   3   0  -3   -0.33    0.17
   2   0  -3   -0.17    0.13
   1   0  -3   -0.11    0.08
  -1   0   3   -0.03    0.10
   1   0  -3    0.15    0.13
   0   0   3   -0.04    0.08
   0   0  -3   -0.12    0.07
   1   0   3   -0.39    0.09
  -1   0  -3   -0.54    0.08
  -2   0  -3   -0.38    0.17
  -2   0  -3   -0.44    0.15
  -3   0  -3   -0.02    0.19
  -3   0  -3   -0.20    0.18
  -4   0  -3    0.29    0.26
  -4   0  -3    0.07    0.27
  -5   0  -3   -0.10    0.23
  -5   0  -3   -0.16    0.32
  -6   0  -3    0.26    0.36
  -7   0  -3    0.34    0.40
  -8   0  -3    0.34    0.48
  -9   0  -3    2.29    0.87
 -10   0  -3    0.47    0.74
 -10  -1   3    2.18    1.01
 -10   1   3    1.52    0.93
  -9  -1   3    0.14    0.55
  -9   1   3    0.08    0.66
  -8  -1   3    1.94    0.77
  -8   1   3    1.79    0.82
  -7  -1   3    5.45    1.13
  -7   1   3    3.65    1.01
  -6  -1   3   57.16    2.72
  -6  -1   3   51.32    3.35
  -6   1   3   59.42    3.19
  -5  -1   3   12.10    1.53
  -5  -1   3    5.82    0.89
  -5   1   3    7.54    1.20
  -4  -1   3   87.07    3.46
  -4  -1   3   91.04    3.02
  -4   1   3   90.08    3.48
  -3  -1   3   64.91    2.16
   3  -1  -3   59.39    2.51
  -3  -1   3   65.00    2.59
   3  -1  -3   66.69    2.25
  -3   1   3   65.29    2.62
  -2  -1   3   13.85    0.66
  -2  -1   3   13.83    0.65
  -2  -1   3   14.25    1.17
   2  -1  -3   12.95    0.92
   2  -1  -3   13.49    0.68
   2   1  -3   13.27    0.85
  -1  -1   3    1.12    0.32
   1  -1  -3    1.57    0.15
  -1  -1   3    1.67    0.18
   1  -1  -3    1.35    0.36
   1   1  -3    1.62    0.19
   0  -1   3   64.30    1.92
   0  -1   3   67.22    1.75
   0  -1  -3   67.35    1.73
   0  -1  -3   65.75    1.96
   0   1  -3   65.10    1.75
  -1  -1  -3  363.67    8.20
  -1  -1  -3  357.29    8.36
   1  -1   3  359.41    8.13
  -1   1  -3  356.21    8.35
   2  -1   3   22.03    0.97
  -2  -1  -3   22.23    1.03
  -2  -1  -3   22.07    1.22
  -2   1  -3   23.06    1.23
   3  -1   3    3.84    0.54
  -3  -1  -3    3.87    0.60
  -3  -1  -3    6.22    0.92
  -3   1  -3    4.17    0.72
  -4  -1  -3   13.73    1.28
  -4  -1  -3   16.57    1.60
  -4   1  -3   11.04    1.31
  -5  -1  -3   11.37    1.54
  -5  -1  -3   10.13    1.27
  -5   1  -3    8.20    1.29
  -6  -1  -3   39.98    2.66
  -6  -1  -3   37.43    2.23
  -6   1  -3   43.66    2.66
  -7  -1  -3   10.04    1.51
  -7   1  -3    7.47    1.40
  -8  -1  -3   14.85    1.92
  -8   1  -3   16.15    2.26
  -9  -1  -3    4.23    1.23
  -9   1  -3    5.28    1.51
 -10  -1  -3    1.10    0.83
 -10   1  -3    1.25    0.94
 -10   2   3    0.16    0.92
  -9   2   3    2.33    1.04
  -8   2   3    0.87    0.70
  -7  -2   3    3.56    0.79
  -7   2   3    5.07    1.36
  -6  -2   3    1.12    0.71
  -6  -2   3    0.84    0.40
  -6   2   3    1.18    0.67
  -5  -2   3   47.97    2.74
  -5  -2   3   42.59    1.86
   5  -2  -3   41.92    2.08
  -5   2   3   42.43    2.57
  -4  -2   3    8.50    1.24
  -4  -2   3   10.26    0.70
   4  -2  -3   12.62    1.09
  -4   2   3    8.30    1.24
  -3  -2   3  143.89    3.46
   3  -2  -3  143.16    3.70
   3  -2  -3  138.66    4.66
  -3  -2   3  142.76    3.49
  -3  -2   3  134.65    4.63
  -3   2   3  147.53    4.76
   3   2  -3  137.92    4.37
   2  -2  -3   20.19    0.65
   2  -2  -3   18.76    1.27
  -2  -2   3   18.74    1.28
  -2   2   3   18.53    1.26
   1  -2  -3   70.29    2.49
  -1  -2   3   71.23    2.53
   0  -2   3   14.94    0.91
   0  -2   3   17.73    0.92
   0  -2  -3   16.81    0.80
   0  -2   3   18.98    0.91
   0  -2  -3   16.86    0.94
   0   2  -3   17.73    0.78
   0   2  -3   17.85    0.79
  -1  -2  -3   39.41    1.64
  -1  -2  -3   41.41    1.47
   1  -2   3   36.53    1.40
   1  -2   3   39.49    1.43
  -1   2  -3   40.01    1.61
  -2  -2  -3   16.73    1.43
   2  -2   3   17.97    0.95
  -2  -2  -3   19.56    0.95
   2  -2   3   18.72    0.91
  -2   2  -3   19.90    1.24
   3  -2   3    1.14    0.30
   3  -2   3    1.70    0.39
  -3  -2  -3    1.00    0.46
  -3  -2  -3    1.42    0.36
  -3   2  -3    1.91    0.56
  -4  -2  -3   10.14    1.38
   4  -2   3   11.90    1.17
  -4  -2  -3   11.89    1.08
   4  -2   3    7.79    0.87
  -4   2  -3   10.72    1.37
  -5  -2  -3    6.67    1.27
  -5  -2  -3    4.55    0.78
  -5   2  -3    7.32    1.34
  -6  -2  -3    3.66    1.01
  -6  -2  -3    4.85    0.88
  -6   2  -3    4.27    1.14
  -7  -2  -3   -0.02    0.32
  -7   2  -3    0.65    0.53
  -8  -2  -3    3.74    0.97
  -8   2  -3    4.15    1.17
  -9   2  -3   -0.71    0.45
  -9   3   3   -0.18    0.57
  -8   3   3    3.06    1.18
  -7  -3   3    4.10    1.42
  -7   3   3    2.81    1.10
  -6  -3   3   34.46    3.21
  -6   3   3   29.65    3.00
  -5  -3   3    0.40    0.57
  -5   3   3   -0.07    0.36
  -4  -3   3   17.93    1.97
   4  -3  -3   16.49    0.94
  -4   3   3   18.54    2.00
   3  -3  -3    0.06    0.28
  -3  -3   3    0.37    0.38
   3  -3  -3    0.18    0.13
  -3   3   3    0.16    0.35
   2  -3  -3   71.62    2.97
  -2  -3   3   75.46    3.07
   2  -3  -3   69.32    1.71
  -2   3   3   66.41    2.90
  -1  -3   3   55.78    2.41
   1  -3  -3   58.14    1.71
   1  -3  -3   54.57    2.33
   0  -3   3   71.18    2.49
   0  -3  -3   70.97    2.54
   0  -3  -3   75.40    2.41
   0  -3   3   74.53    2.63
   0   3  -3   70.87    2.21
  -1  -3  -3    4.85    0.72
   1  -3   3    4.45    0.59
   1  -3   3    5.37    0.66
  -1  -3  -3    6.15    0.69
  -1   3  -3    3.89    0.65
  -2  -3  -3   37.14    1.44
  -2  -3  -3   33.13    1.92
   2  -3   3   35.18    1.48
   2  -3   3   35.81    1.46
  -2   3  -3   34.93    1.85
  -3  -3  -3    3.21    0.78
   3  -3   3    4.42    0.61
   3  -3   3    5.21    0.68
  -3  -3  -3    5.30    0.65
  -3   3  -3    4.47    0.86
   4  -3   3   23.68    1.30
  -4  -3  -3   25.13    2.36
  -4  -3  -3   23.27    1.23
  -4   3  -3   23.68    2.22
   5  -3   3   11.71    1.20
  -5  -3  -3    9.80    1.64
  -5   3  -3   12.26    1.75
  -6  -3  -3    3.00    1.11
  -6   3  -3    1.92    0.83
  -7  -3  -3    0.35    0.54
  -7   3  -3   -0.11    0.57
  -8   3  -3   10.79    1.98
  -9   3  -3    6.30    1.66
  -8   4   3    2.50    1.29
  -7  -4   3    6.33    1.66
  -7   4   3    9.89    1.95
  -6  -4   3    3.83    1.25
  -6   4   3    3.39    1.12
  -5  -4   3    7.53    1.50
  -5   4   3    5.32    1.31
  -4  -4   3    0.95    0.68
   4  -4  -3    0.10    0.14
  -4   4   3    0.32    0.50
  -3  -4   3   17.26    2.03
  -3   4   3   20.59    2.08
   2  -4  -3    0.05    0.10
  -2  -4   3   -0.10    0.24
  -2   4   3   -0.14    0.30
   1  -4  -3   34.70    1.42
   1  -4  -3   34.20    1.92
  -1  -4   3   35.73    2.02
  -1   4   3   34.64    1.92
   0  -4  -3    4.40    0.72
   0  -4  -3    4.09    0.72
   0  -4   3    4.21    0.76
   0   4   3    7.65    0.99
   1  -4   3    5.57    0.77
  -1  -4  -3    7.19    1.04
  -1   4  -3    5.84    0.84
   2  -4   3    0.04    0.17
  -2  -4  -3   -0.34    0.26
  -2   4  -3   -0.12    0.30
  -3  -4  -3    0.27    0.40
   3  -4   3    0.37    0.22
  -3   4  -3   -0.23    0.36
   4  -4   3    2.44    0.49
  -4  -4  -3    0.41    0.50
  -4   4  -3    2.00    0.77
   5  -4   3   10.74    1.15
  -5  -4  -3    8.99    1.66
  -5   4  -3   13.09    1.90
  -6  -4  -3    7.06    1.61
  -6   4  -3    7.44    1.56
  -7  -4  -3   -0.16    0.75
  -7   4  -3    0.18    0.62
  -8   4  -3    1.28    1.05
  -6  -5   3    1.13    0.92
  -6   5   3    1.50    0.93
  -5  -5   3   14.23    2.23
  -5   5   3   12.30    2.04
  -4  -5   3    2.90    1.03
  -4   5   3    6.20    1.39
  -3  -5   3    1.11    0.62
   2  -5  -3   21.14    0.88
  -2  -5   3   17.98    1.98
  -1  -5   3   12.47    1.55
   1  -5  -3   12.89    1.08
   0  -5  -3    3.41    0.71
   0  -5   3    2.76    0.69
  -1  -5  -3    0.13    0.25
   1  -5   3    0.05    0.25
  -2  -5  -3    8.16    1.33
   2  -5   3    8.87    1.00
  -3  -5  -3    0.63    0.61
   3  -5   3    0.24    0.24
   4  -5   3    6.93    0.85
  -4  -5  -3    5.18    1.26
   5  -5   3   13.19    1.25
  -5  -5  -3   13.83    2.26
  -5   5  -3   12.05    1.92
  -6  -5  -3    0.73    0.91
  -6   5  -3    4.05    1.23
  -4  -6   3    1.06    0.67
  -3  -6   3    0.30    0.53
  -2  -6   3    8.13    1.55
   1  -6  -3    6.42    0.79
  -1  -6   3    6.68    1.24
   0  -6   3    0.04    0.32
   0  -6  -3    0.55    0.41
   1  -6   3    0.74    0.41
  -1  -6  -3    0.94    0.48
   2  -6   3    0.04    0.29
  -2  -6  -3   -0.27    0.35
  -3  -6  -3    3.39    1.05
   3  -6   3    2.19    0.50
   4  -6   3    0.07    0.24
  -4  -6  -3   -0.07    0.56
 -10   0   4   13.75    2.27
  -9   0   4    1.91    0.90
  -8   0   4    1.82    0.82
  -7   0   4   82.30    3.88
  -6   0   4   12.63    1.62
  -5   0   4   39.74    2.19
  -4   0   4   13.11    1.32
  -3   0   4   80.41    2.80
   3   0  -4   77.43    2.73
   2   0  -4   93.95    2.82
   1   0  -4  318.17    7.31
   1   0  -4  314.45    7.22
   0   0  -4    2.43    0.35
   0   0   4    3.59    0.42
   0   0  -4    2.64    0.34
  -1   0  -4  846.01   18.60
   1   0   4  859.60   18.46
  -1   0  -4  840.23   18.60
  -2   0  -4    0.28    0.20
  -2   0  -4    0.49    0.24
   2   0   4    1.07    0.29
  -3   0  -4    5.03    0.76
  -3   0  -4    4.89    0.78
  -4   0  -4   75.33    3.02
  -4   0  -4   73.82    2.95
  -5   0  -4   71.05    3.13
  -5   0  -4   73.13    3.25
  -6   0  -4   13.60    1.70
  -7   0  -4   15.22    1.97
  -8   0  -4    3.53    1.01
  -9   0  -4   10.44    1.85
 -10   0  -4    0.52    0.83
 -10  -1   4    2.75    1.72
 -10   1   4    1.73    1.18
  -9  -1   4    6.85    1.41
  -9   1   4    4.69    1.36
  -8  -1   4   12.94    1.81
  -8   1   4    6.81    1.45
  -7  -1   4    0.21    0.42
  -7   1   4   -0.33    0.40
  -6  -1   4    9.02    1.26
  -6   1   4    6.23    1.26
  -5  -1   4   22.61    2.05
  -5  -1   4   21.85    1.42
  -5   1   4   15.95    1.77
   4  -1  -4  132.21    5.61
  -4  -1   4  137.36    4.60
  -4  -1   4  134.76    4.11
   4  -1  -4  140.31    4.65
  -4   1   4  137.22    4.66
   3  -1  -4   67.09    2.24
   3  -1  -4   64.02    2.61
  -3  -1   4   62.09    2.56
  -3  -1   4   65.54    2.16
  -3   1   4   63.20    2.63
   2  -1  -4  127.38    3.27
  -2  -1   4  129.45    3.25
  -2  -1   4  124.62    3.80
   2  -1  -4  126.52    3.85
   2   1  -4  129.39    3.70
   2   1  -4  127.56    3.24
   1  -1  -4    1.08    0.32
  -1  -1   4    1.10    0.19
  -1  -1   4    0.69    0.26
   1  -1  -4    0.81    0.15
   1  -1  -4    1.26    0.17
   1   1  -4    0.96    0.18
   0  -1   4  231.10    5.31
   0  -1  -4  228.17    5.56
   0  -1  -4  231.22    5.26
   0  -1   4  224.02    5.49
   0   1  -4  226.86    5.28
  -1  -1  -4  984.71   21.42
   1  -1   4  975.59   21.34
  -1  -1  -4 1000.00   21.55
  -1   1  -4  961.52   21.51
  -2  -1  -4  185.77    5.10
  -2  -1  -4  187.98    4.82
   2  -1   4  181.29    4.67
  -2   1  -4  190.31    5.11
   3  -1   4    1.04    0.33
  -3  -1  -4    1.07    0.36
  -3  -1  -4    1.23    0.44
  -3   1  -4    1.82    0.50
  -4  -1  -4    0.55    0.38
  -4  -1  -4    0.82    0.37
  -4   1  -4    0.89    0.42
  -5  -1  -4   -0.04    0.26
  -5  -1  -4    0.17    0.44
  -5   1  -4    0.69    0.47
  -6  -1  -4   26.79    2.55
  -6  -1  -4   27.38    2.34
  -6   1  -4   29.09    2.61
  -7  -1  -4    4.75    1.03
  -7   1  -4    5.47    1.20
  -8  -1  -4    2.18    0.91
  -8   1  -4    0.00    0.52
  -9  -1  -4    1.46    0.84
  -9   1  -4    1.08    0.83
 -10  -1  -4    1.67    1.03
 -10   1  -4    2.85    1.21
 -10   2   4    0.54    0.86
  -9   2   4    7.12    1.79
  -8   2   4    0.14    0.59
  -7  -2   4    0.48    0.39
  -7   2   4    0.92    0.65
  -6  -2   4   25.26    1.55
  -6  -2   4   24.53    2.52
  -6   2   4   28.72    2.78
  -5  -2   4    6.23    1.16
   5  -2  -4    6.93    0.95
  -5  -2   4    8.19    0.91
  -5   2   4    7.13    1.26
  -4  -2   4    9.37    0.81
  -4  -2   4    8.76    1.30
   4  -2  -4    8.19    0.88
   4  -2  -4    8.49    1.27
   4   2  -4    8.99    1.21
  -4   2   4    6.85    1.15
   3  -2  -4    3.91    0.80
  -3  -2   4    3.03    0.69
  -3  -2   4    4.11    0.40
  -3  -2   4    4.25    0.42
   3  -2  -4    3.66    0.45
  -3   2   4    4.35    0.84
   3   2  -4    6.05    0.90
   2  -2  -4    4.14    0.26
   2  -2  -4    5.61    0.87
  -2  -2   4    4.67    0.79
   1  -2  -4   29.76    1.48
  -1  -2   4   27.72    1.47
   1  -2  -4   29.24    0.80
   0  -2   4    6.06    0.70
   0  -2  -4    6.06    0.58
   0  -2  -4    5.84    0.71
   0   2  -4    6.37    0.56
   1  -2   4   32.63    1.33
  -1  -2  -4   34.43    1.49
  -1  -2  -4   31.32    1.34
   1  -2   4   31.46    1.31
  -1   2  -4   31.41    1.40
   2  -2   4   14.63    0.89
  -2  -2  -4    9.55    1.08
   2  -2   4   15.14    0.85
  -2  -2  -4   15.42    0.89
  -2   2  -4   15.11    1.09
   3  -2   4   24.56    1.30
   3  -2   4   25.92    1.26
  -3  -2  -4   25.20    1.67
  -3  -2  -4   25.00    1.27
  -3   2  -4   23.72    1.58
   4  -2   4   11.18    1.16
  -4  -2  -4   12.53    1.17
   4  -2   4   11.52    1.08
  -4  -2  -4   12.77    1.60
  -4   2  -4   14.70    1.67
  -5  -2  -4   32.74    2.83
  -5  -2  -4   27.79    1.63
  -5   2  -4   29.43    2.58
  -6  -2  -4    0.11    0.56
  -6  -2  -4    0.39    0.33
  -6   2  -4    0.21    0.50
  -7  -2  -4    2.40    0.74
  -7   2  -4    2.23    0.88
  -8  -2  -4    7.62    1.34
  -8   2  -4   14.86    2.33
  -9   2  -4    3.87    1.25
  -9   3   4    2.07    1.06
  -8   3   4   -0.13    0.45
  -7   3   4    1.22    0.92
  -6  -3   4    0.16    0.63
  -6   3   4    0.85    0.75
   5  -3  -4    6.61    0.91
  -5  -3   4    3.21    0.98
  -5   3   4    7.42    1.42
  -4  -3   4    0.43    0.44
   4  -3  -4    1.06    0.31
  -4   3   4    1.33    0.61
   3  -3  -4    0.83    0.17
  -3  -3   4    0.74    0.47
   3  -3  -4    0.59    0.44
  -3   3   4    1.71    0.60
  -2  -3   4    3.83    0.82
   2  -3  -4    4.04    0.84
  -2   3   4    6.71    1.04
   1  -3  -4    4.98    0.82
  -1  -3   4    3.84    0.74
   1  -3  -4    6.19    0.51
   0  -3  -4    4.22    0.68
   0  -3   4    4.06    0.66
   0  -3   4    3.53    0.57
   0  -3  -4    4.21    0.60
   0   3  -4    3.88    0.51
   1  -3   4   11.56    1.05
  -1  -3  -4   10.40    1.11
   1  -3   4   11.37    1.01
  -1  -3  -4   13.16    1.13
  -1   3  -4   10.91    1.05
   2  -3   4    0.26    0.20
  -2  -3  -4    0.31    0.20
  -2  -3  -4    0.08    0.30
   2  -3   4    0.17    0.18
  -2   3  -4    0.35    0.31
   3  -3   4   12.30    1.10
  -3  -3  -4   12.46    1.06
  -3  -3  -4    9.53    1.36
   3  -3   4   10.67    0.96
  -3   3  -4   11.47    1.41
  -4  -3  -4    0.23    0.46
  -4  -3  -4    0.07    0.22
   4  -3   4    0.07    0.18
  -4   3  -4    0.09    0.34
  -5  -3  -4   32.77    2.99
   5  -3   4   37.13    1.91
  -5   3  -4   34.81    2.43
  -6  -3  -4    0.05    0.55
  -6   3  -4    0.25    0.49
  -7  -3  -4    3.09    1.19
  -7   3  -4    0.99    0.72
  -8   3  -4    0.62    0.88
  -9   3  -4    0.52    0.83
  -8   4   4    0.29    0.79
  -7  -4   4   -0.03    0.79
  -7   4   4    1.06    0.80
  -6  -4   4    2.04    1.04
  -6   4   4    2.71    1.06
   5  -4  -4   13.12    0.90
  -5  -4   4   13.22    2.02
  -5   4   4   13.69    2.07
   4  -4  -4    0.57    0.19
  -4  -4   4    0.63    0.51
  -4   4   4    1.38    0.66
  -3  -4   4    1.42    0.72
  -3   4   4    2.57    0.79
  -2  -4   4    1.39    0.62
   2  -4  -4    1.49    0.60
   2  -4  -4    1.32    0.18
  -2   4   4    1.54    0.58
   1  -4  -4    0.06    0.19
  -1  -4   4    0.61    0.40
   1  -4  -4    0.28    0.38
  -1   4   4   -0.01    0.33
   0  -4   4    0.63    0.33
   0  -4  -4    0.20    0.22
   0  -4  -4    0.22    0.31
  -1  -4  -4    6.87    1.28
  -1  -4  -4    4.32    0.80
   1  -4   4    6.82    0.88
  -1   4  -4    5.47    0.81
   2  -4   4   42.69    1.89
  -2  -4  -4   45.71    2.47
  -2   4  -4   48.63    2.33
   3  -4   4   68.13    2.49
  -3  -4  -4   64.53    3.30
  -3   4  -4   70.73    3.23
   4  -4   4    0.71    0.33
  -4  -4  -4    0.22    0.46
  -4   4  -4    0.89    0.62
  -5  -4  -4    3.87    1.15
   5  -4   4    2.04    0.54
  -5   4  -4    2.89    1.03
  -6  -4  -4    0.20    0.62
  -6   4  -4    1.99    0.72
  -7  -4  -4    1.54    1.10
  -7   4  -4    0.24    0.71
  -8   4  -4    0.70    0.94
  -6  -5   4   10.80    2.11
  -6   5   4    6.34    1.54
  -5  -5   4    7.22    1.62
  -5   5   4   11.06    1.95
  -4  -5   4   -0.08    0.55
  -4   5   4    0.07    0.60
  -3  -5   4    2.51    0.88
  -3   5   4    3.24    1.45
   2  -5  -4   11.90    0.55
  -2  -5   4   11.81    1.60
   1  -5  -4   35.48    1.57
  -1  -5   4   38.65    2.35
   0  -5   4   22.11    1.93
   0  -5  -4   28.68    1.64
   1  -5   4    4.00    0.74
  -1  -5  -4    4.08    0.86
  -2  -5  -4    7.25    1.27
   2  -5   4    5.88    0.85
  -3  -5  -4    3.39    0.95
   3  -5   4    4.35    0.69
   4  -5   4    5.10    0.75
  -4  -5  -4    6.80    1.44
   5  -5   4    4.07    0.76
  -5  -5  -4    4.06    1.28
  -5   5  -4    4.81    1.44
  -6  -5  -4   -0.18    0.73
  -6   5  -4   -0.11    0.66
  -4  -6   4    0.12    0.65
  -3  -6   4    4.02    1.18
  -2  -6   4    0.19    0.53
   1  -6  -4    0.20    0.24
  -1  -6   4    0.15    0.41
   0  -6  -4    0.12    0.31
   0  -6   4    0.73    0.47
   1  -6   4    6.82    1.03
  -1  -6  -4    4.56    0.98
   2  -6   4    0.01    0.30
  -2  -6  -4    0.23    0.46
  -3  -6  -4    7.78    1.52
   3  -6   4    5.76    0.82
   4  -6   4    0.54    0.30
  -4  -6  -4    1.79    0.83
 -10   0   5   -0.15    0.62
  -9   0   5    0.03    0.61
  -8   0   5    0.23    0.48
  -7   0   5   -0.04    0.49
  -6   0   5   -0.31    0.29
  -5   0   5    0.02    0.24
  -4   0   5    0.21    0.27
   4   0  -5    0.01    0.24
   3   0  -5    0.30    0.24
   2   0  -5    0.03    0.14
   2   0  -5   -0.24    0.13
   1   0  -5   -0.34    0.13
   1   0  -5   -0.36    0.13
   0   0  -5    0.40    0.18
   0   0  -5    0.44    0.18
  -1   0  -5   -0.09    0.13
  -1   0  -5   -0.05    0.12
   1   0   5   -0.12    0.09
   2   0   5    0.05    0.15
  -2   0  -5    0.08    0.18
  -2   0  -5    0.20    0.21
  -3   0  -5   -0.02    0.23
  -3   0  -5   -0.13    0.16
  -4   0  -5   -0.04    0.20
  -4   0  -5    0.26    0.30
  -5   0  -5    0.59    0.37
  -5   0  -5    0.24    0.37
  -6   0  -5    0.31    0.36
  -7   0  -5    0.22    0.44
  -8   0  -5    1.04    0.64
  -9   0  -5    0.31    0.55
 -10   0  -5    0.06    0.71
 -10   1   5   -0.37    0.57
  -9  -1   5   13.01    1.97
  -9   1   5   12.23    2.11
  -8  -1   5   -0.45    0.39
  -8   1   5   -0.17    0.38
  -7  -1   5   -0.20    0.35
  -7   1   5   -0.09    0.51
  -6  -1   5   23.28    1.66
  -6   1   5   24.87    2.51
  -5  -1   5   12.37    1.56
  -5  -1   5   11.44    1.29
  -5   1   5   13.47    1.64
   4  -1  -5   40.74    1.91
  -4  -1   5   36.80    2.05
  -4  -1   5   32.76    1.65
   4  -1  -5   37.93    2.11
  -4   1   5   33.99    2.04
  -3  -1   5    1.22    0.45
   3  -1  -5    1.05    0.42
   3  -1  -5    1.06    0.31
  -3  -1   5    1.15    0.34
   3   1  -5    0.49    0.31
   3   1  -5    1.55    0.37
   2  -1  -5   13.93    1.22
   2  -1  -5   12.96    0.70
  -2  -1   5   14.18    1.25
   2   1  -5   12.20    1.04
   2   1  -5   13.58    0.70
   1  -1  -5   50.62    1.45
   1  -1  -5   51.09    1.91
   1  -1  -5   50.69    1.42
  -1  -1   5   52.42    1.90
  -1  -1   5   50.46    1.47
   1   1  -5   51.32    1.50
   0  -1  -5  475.98   10.57
   0  -1   5  472.99   10.82
   0  -1  -5  471.00   10.92
   0   1  -5  479.65   10.59
  -1  -1  -5  463.74   10.80
   1  -1   5  483.58   10.73
  -1  -1  -5  464.11   10.84
  -1   1  -5  470.95   10.84
   2  -1   5   76.99    2.38
  -2  -1  -5   73.67    2.46
  -2  -1  -5   77.63    2.71
  -2   1  -5   78.17    2.69
  -3  -1  -5   63.80    2.38
   3  -1   5   66.83    2.32
  -3  -1  -5   63.26    2.65
  -3   1  -5   64.90    2.65
  -4  -1  -5    2.51    0.72
  -4  -1  -5    2.98    0.62
   4  -1   5    2.28    0.52
  -4   1  -5    2.16    0.63
  -5  -1  -5    1.17    0.62
  -5  -1  -5    0.87    0.45
  -5   1  -5    0.95    0.53
  -6  -1  -5   17.69    2.08
  -6  -1  -5   18.84    1.91
  -6   1  -5   21.92    2.28
  -7  -1  -5    0.41    0.45
  -7   1  -5    0.59    0.51
  -8  -1  -5    4.32    1.11
  -8   1  -5    4.87    1.36
  -9  -1  -5   -0.41    0.57
  -9   1  -5    1.05    0.81
 -10  -1  -5    0.57    0.74
 -10   1  -5    0.59    0.83
 -10   2   5   11.38    2.28
  -9   2   5   -0.34    0.50
  -8   2   5    5.29    1.46
  -7   2   5    1.03    0.78
  -6  -2   5    2.04    0.57
  -6  -2   5    2.03    0.83
  -6   2   5    0.77    0.58
  -5  -2   5    8.43    0.93
   5  -2  -5    8.57    1.10
  -5  -2   5   10.32    1.55
   5   2  -5    7.28    1.14
  -5   2   5    5.78    1.20
   4  -2  -5   10.41    1.43
  -4  -2   5   13.06    0.80
  -4  -2   5    9.80    1.35
   4  -2  -5   13.23    1.11
  -4   2   5   12.19    1.55
   4   2  -5   10.98    1.29
   3  -2  -5    0.35    0.18
  -3  -2   5    0.02    0.24
   3  -2  -5    0.34    0.36
  -3  -2   5    0.26    0.15
  -3  -2   5    0.67    0.18
  -3   2   5    0.62    0.47
   3   2  -5    0.43    0.31
  -2  -2   5    0.74    0.37
   2  -2  -5    0.10    0.09
   2  -2  -5    0.27    0.29
  -1  -2   5   27.83    0.83
   1  -2  -5   27.24    1.45
  -1  -2   5   27.61    1.45
   1  -2  -5   28.45    0.82
   1  -2  -5   27.00    0.85
   1   2  -5   27.76    0.82
   0  -2  -5    6.97    0.81
   0  -2  -5    8.37    0.69
   0  -2   5    8.01    0.83
   0   2  -5    7.23    0.51
  -1  -2  -5    0.10    0.19
   1  -2   5    0.19    0.16
  -1  -2  -5    0.21    0.19
  -1   2  -5    0.62    0.27
  -2  -2  -5   74.91    2.46
  -2  -2  -5   72.51    2.79
   2  -2   5   70.78    2.45
   2  -2   5   76.28    2.41
  -2   2  -5   69.47    2.69
   3  -2   5   44.53    1.90
  -3  -2  -5   46.49    1.90
   3  -2   5   43.40    1.81
  -3   2  -5   46.18    2.27
  -4  -2  -5    7.89    1.25
   4  -2   5    7.74    0.90
  -4  -2  -5   10.91    1.14
  -4   2  -5    9.09    1.27
   5  -2   5    8.32    1.08
  -5  -2  -5    8.22    1.08
  -5  -2  -5    6.73    1.25
  -5   2  -5    6.72    1.19
  -6  -2  -5    3.89    1.22
  -6  -2  -5    2.22    0.65
  -6   2  -5    1.05    0.65
  -7  -2  -5   21.72    2.06
  -7   2  -5   23.26    2.64
  -8  -2  -5    0.31    0.47
  -8   2  -5    0.16    0.59
  -9   2  -5   29.82    3.39
  -9   3   5    5.35    1.56
  -8   3   5   12.66    2.21
  -7   3   5    8.75    1.86
  -6  -3   5    0.01    0.62
  -6   3   5   -0.53    0.37
  -5  -3   5   20.40    2.33
   5  -3  -5   20.79    1.26
  -5   3   5   22.07    2.45
   4  -3  -5    8.58    0.77
  -4  -3   5    8.21    1.42
   4  -3  -5   11.29    1.64
  -4   3   5    9.45    1.50
   3  -3  -5   15.93    1.82
  -3  -3   5   15.77    1.80
  -3   3   5   14.75    1.70
  -2  -3   5   24.31    2.06
   2  -3  -5   26.21    1.71
  -1  -3   5   30.50    1.72
   1  -3  -5   29.48    1.09
   1  -3  -5   32.32    1.77
   0  -3   5    7.41    0.92
   0  -3   5    6.56    0.85
   0  -3  -5    4.09    0.68
   0  -3  -5    7.08    0.75
   0   3  -5    6.01    0.62
  -1  -3  -5   47.14    2.10
  -1  -3  -5   45.69    1.93
   1  -3   5   50.60    2.00
   1  -3   5   46.78    1.94
  -1   3  -5   47.10    1.95
  -2  -3  -5   63.82    2.79
   2  -3   5   59.56    2.26
   2  -3   5   62.20    2.30
  -2  -3  -5   65.42    2.31
  -2   3  -5   61.57    2.59
  -3  -3  -5   16.91    1.78
  -3  -3  -5   19.72    1.17
   3  -3   5   18.20    1.13
   3  -3   5   20.58    1.24
  -3   3  -5   17.01    1.70
  -4  -3  -5   18.10    2.00
   4  -3   5   19.46    1.26
  -4  -3  -5   19.79    1.24
  -4   3  -5   19.25    1.98
  -5  -3  -5   24.45    2.63
  -5  -3  -5   25.61    1.74
   5  -3   5   28.26    1.67
  -5   3  -5   29.75    2.71
  -6  -3  -5    2.19    0.91
  -6   3  -5    1.56    0.79
  -7  -3  -5    3.52    1.26
  -7   3  -5    6.06    1.47
  -8   3  -5   10.63    2.05
  -9   3  -5    1.14    0.95
  -8   4   5    7.98    1.79
  -7  -4   5    5.00    1.48
  -7   4   5    5.04    1.52
  -6  -4   5    3.00    1.14
  -6   4   5    2.87    1.22
  -5  -4   5    0.53    0.60
   5  -4  -5    0.09    0.19
  -5   4   5    0.45    0.59
  -4  -4   5    0.02    0.45
  -4   4   5    0.24    0.43
   3  -4  -5    0.84    0.55
  -3  -4   5    0.95    0.61
  -3   4   5    0.65    0.48
  -2  -4   5   14.94    1.74
   2  -4  -5   16.89    1.85
  -2   4   5   16.98    1.88
  -1  -4   5   10.79    1.36
   1  -4  -5   10.98    0.73
   1  -4  -5   12.63    1.45
  -1   4   5   12.25    1.45
   0  -4  -5    0.76    0.34
   0  -4   5    1.51    0.49
   0  -4  -5    1.09    0.44
   1  -4   5    8.08    0.98
  -1  -4  -5    7.08    0.94
  -1  -4  -5    9.89    1.22
  -1   4  -5    8.45    1.11
  -2  -4  -5    4.22    0.92
   2  -4   5    2.96    0.58
  -2   4  -5    3.21    0.74
   3  -4   5   90.68    3.17
  -3  -4  -5   94.03    4.13
  -3   4  -5   98.04    3.91
  -4  -4  -5    2.65    0.93
   4  -4   5    1.30    0.41
  -4   4  -5    2.95    0.91
  -5  -4  -5    3.24    1.11
   5  -4   5    2.13    0.57
  -5   4  -5    1.86    0.82
  -6  -4  -5    0.97    0.76
  -6   4  -5    2.40    0.95
  -7  -4  -5   12.65    2.29
  -7   4  -5    7.95    1.73
  -8   4  -5    0.55    0.88
  -6  -5   5    0.28    0.73
  -6   5   5    0.32    0.72
  -5  -5   5   15.48    2.31
  -5   5   5   16.24    2.42
  -4  -5   5    0.01    0.49
  -4   5   5   -0.07    0.56
  -3  -5   5    3.08    0.96
  -3   5   5    4.71    1.19
  -2  -5   5    6.31    1.23
  -1  -5   5    0.94    0.51
   1  -5  -5    0.76    0.32
   0  -5  -5    7.27    0.98
   0  -5   5    7.94    1.19
   1  -5   5    2.11    0.57
  -1  -5  -5    3.43    0.77
   2  -5   5    1.47    0.50
  -2  -5  -5    1.02    0.58
   3  -5   5    1.09    0.42
  -3  -5  -5    1.91    0.82
   4  -5   5   -0.14    0.20
  -4  -5  -5    0.00    0.58
   5  -5   5    1.98    0.58
  -5  -5  -5    1.97    1.08
  -6  -5  -5    1.10    0.99
  -6   5  -5    0.26    0.70
  -4  -6   5    0.09    0.57
  -3  -6   5   -0.35    0.40
  -2  -6   5    2.52    0.91
  -1  -6   5   39.43    2.53
   1  -6  -5   40.62    1.66
   0  -6   5    0.82    0.49
   0  -6  -5    0.73    0.39
  -1  -6  -5   -0.01    0.35
   1  -6   5    0.01    0.31
  -2  -6  -5    7.43    1.32
   2  -6   5    5.91    0.95
   3  -6   5    0.55    0.35
  -3  -6  -5    0.36    0.60
  -4  -6  -5    1.75    0.94
 -10   0   6    1.12    1.01
  -9   0   6    5.00    1.36
  -8   0   6   20.20    2.40
  -7   0   6   27.05    2.66
  -6   0   6  144.33    5.23
  -5   0   6    9.08    1.23
   4   0  -6   24.07    1.52
  -4   0   6   21.66    1.47
   3   0  -6    0.82    0.34
   2   0  -6    1.45    0.34
   2   0  -6    2.12    0.45
   1   0  -6  180.98    4.67
   1   0  -6  183.05    4.60
   0   0  -6   80.74    2.41
   0   0  -6   81.50    2.38
   1   0   6  194.34    4.76
  -1   0  -6  191.61    4.91
  -1   0  -6  187.21    4.88
  -2   0  -6  294.27    7.29
   2   0   6  285.83    7.04
  -2   0  -6  282.96    7.20
  -3   0  -6    0.71    0.32
  -3   0  -6    1.02    0.36
   3   0   6    0.73    0.27
  -4   0  -6  189.97    5.81
  -4   0  -6  192.10    5.78
  -5   0  -6   20.41    2.02
  -5   0  -6   20.78    1.97
  -6   0  -6   44.92    2.66
  -7   0  -6   17.28    2.13
  -8   0  -6    0.94    0.69
  -9   0  -6   -0.11    0.48
 -10   0  -6    1.49    1.00
 -10   1   6   -0.09    0.73
  -9  -1   6    2.86    1.03
  -9   1   6    3.78    1.24
  -8  -1   6    1.87    0.79
  -8   1   6    2.58    0.97
  -7  -1   6   35.86    2.28
  -7   1   6   36.03    3.21
  -6  -1   6   29.83    1.94
  -6   1   6   28.89    2.61
   5  -1  -6   57.63    2.92
  -5  -1   6   54.11    2.81
  -5  -1   6   56.34    2.51
  -5   1   6   63.29    3.06
   4  -1  -6    3.97    0.86
   4  -1  -6    3.73    0.69
  -4  -1   6    3.11    0.62
  -4  -1   6    2.94    0.70
  -4   1   6    4.51    0.91
   4   1  -6    3.47    0.72
   3  -1  -6   22.48    1.18
  -3  -1   6   20.38    1.37
   3  -1  -6   21.76    1.45
   3   1  -6   19.93    1.29
   3   1  -6   20.68    1.10
   2  -1  -6   11.42    1.12
   2  -1  -6   11.59    0.66
  -2  -1   6   10.10    1.02
   2  -1  -6   10.55    0.64
   2   1  -6   12.16    1.07
   2   1  -6   11.44    0.67
   1  -1  -6  125.37    3.10
  -1  -1   6  124.57    3.60
   1  -1  -6  124.24    3.14
   1  -1  -6  122.48    3.66
   1   1  -6  122.66    3.19
   1   1  -6  126.43    3.54
   0  -1  -6   74.15    2.44
   0  -1  -6   76.63    2.19
   0  -1   6   73.43    2.35
   0   1  -6   75.56    2.21
  -1  -1  -6  121.29    3.49
  -1  -1  -6  123.87    3.49
   1  -1   6  121.22    3.38
  -1   1  -6  122.92    3.49
  -2  -1  -6    9.17    0.93
   2  -1   6    9.41    0.87
  -2  -1  -6    6.70    0.84
  -2   1  -6    7.68    0.94
  -3  -1  -6   55.99    2.46
   3  -1   6   53.81    2.10
  -3  -1  -6   53.35    2.18
  -3   1  -6   56.80    2.45
  -4  -1  -6   23.85    2.07
   4  -1   6   22.11    1.38
  -4  -1  -6   21.75    1.40
  -4   1  -6   22.83    1.64
  -5  -1  -6    8.60    1.31
  -5  -1  -6    8.73    1.19
  -5   1  -6    7.84    1.29
  -6  -1  -6    5.54    1.22
  -6  -1  -6    5.10    1.02
  -6   1  -6    4.16    1.02
  -7  -1  -6   15.24    1.85
  -7   1  -6   10.98    1.79
  -8  -1  -6   -0.47    0.40
  -8   1  -6    0.55    0.56
  -9  -1  -6    8.64    1.67
  -9   1  -6    5.06    1.46
 -10  -1  -6    6.22    1.64
 -10   1  -6    5.95    1.61
 -10   2   6   -0.22    0.70
  -9   2   6    0.93    0.91
  -8   2   6    7.58    1.68
  -7   2   6    1.42    0.80
  -6  -2   6    2.07    0.96
  -6  -2   6    2.30    0.60
  -6   2   6    1.84    0.77
  -5  -2   6    1.46    0.41
   5  -2  -6    0.83    0.51
  -5  -2   6    2.81    0.90
   5  -2  -6    1.32    0.61
   5   2  -6    2.40    0.77
  -5   2   6    1.84    0.76
  -4  -2   6   24.72    2.19
   4  -2  -6   23.40    1.31
  -4  -2   6   23.02    1.12
   4  -2  -6   24.31    2.25
   4   2  -6   24.96    1.69
  -4   2   6   24.14    2.26
  -3  -2   6   13.63    0.68
   3  -2  -6   13.44    1.50
  -3  -2   6   13.64    1.47
   3  -2  -6   13.61    0.79
   3   2  -6   13.76    1.36
   2  -2  -6  148.16    4.61
  -2  -2   6  139.38    3.26
   2  -2  -6  143.32    3.40
   2  -2  -6  142.98    3.41
  -2  -2   6  144.01    4.58
   2   2  -6  139.98    3.29
  -1  -2   6    4.44    0.71
   1  -2  -6    4.32    0.29
   1  -2  -6    4.12    0.69
   1  -2  -6    4.13    0.38
  -1  -2   6    4.41    0.39
   1   2  -6    4.45    0.32
   0  -2   6   12.37    1.07
   0  -2  -6   12.74    0.67
   0  -2  -6   14.48    0.79
   0   2  -6   12.34    0.71
   1  -2   6    0.61    0.26
  -1  -2  -6    2.22    0.47
  -1  -2  -6    1.09    0.35
  -1   2  -6    0.97    0.33
  -2  -2  -6   23.51    1.43
   2  -2   6   19.74    1.10
  -2  -2  -6   20.04    1.16
  -2   2  -6   20.88    1.33
  -3  -2  -6   43.32    2.30
  -3  -2  -6   48.53    1.99
   3  -2   6   45.71    1.89
  -3   2  -6   41.21    2.18
  -4  -2  -6    2.86    0.79
   4  -2   6    1.80    0.48
  -4  -2  -6    1.25    0.43
  -4   2  -6    1.82    0.62
   5  -2   6    2.03    0.56
  -5  -2  -6    4.23    0.82
  -5  -2  -6    3.32    0.97
  -5   2  -6    2.80    0.85
  -6  -2  -6    5.41    1.29
  -6  -2  -6    2.79    0.73
  -6   2  -6    3.87    1.04
  -7  -2  -6    3.60    0.91
  -7   2  -6    3.90    1.09
  -8  -2  -6   18.76    2.14
  -8   2  -6   21.35    2.70
  -9   2  -6    0.33    0.69
  -9   3   6    0.80    0.78
  -8   3   6    0.73    0.76
  -7   3   6    4.61    1.41
  -6  -3   6    3.23    1.10
  -6   3   6    3.23    1.09
  -5  -3   6    0.38    0.52
   5  -3  -6    0.18    0.23
  -5   3   6   -0.19    0.37
   4  -3  -6   -0.07    0.17
  -4  -3   6    0.01    0.36
   4  -3  -6    0.15    0.37
  -4   3   6    0.12    0.37
   3  -3  -6    0.70    0.16
   3  -3  -6    0.56    0.15
  -3  -3   6    0.95    0.49
   3  -3  -6    0.69    0.48
  -3   3   6    0.68    0.49
   2  -3  -6   38.46    2.14
  -2  -3   6   30.30    1.93
   1  -3  -6   18.88    0.74
   1  -3  -6   19.75    1.72
  -1  -3   6   15.21    1.47
   1  -3  -6   18.81    0.82
   0  -3   6    0.33    0.27
   0  -3   6    0.32    0.27
   0  -3  -6    1.06    0.32
   0  -3  -6    0.45    0.33
   0   3  -6    0.33    0.19
   1  -3   6   30.42    1.54
  -1  -3  -6   29.12    1.53
   1  -3   6   30.73    1.54
  -1  -3  -6   29.32    1.60
  -1   3  -6   29.19    1.50
   2  -3   6    0.62    0.28
  -2  -3  -6    0.13    0.27
  -2  -3  -6    0.44    0.29
   2  -3   6    0.24    0.23
  -2   3  -6    0.04    0.29
  -3  -3  -6   41.62    2.45
  -3  -3  -6   44.43    1.95
   3  -3   6   44.89    1.92
  -3   3  -6   43.44    2.35
  -4  -3  -6    1.04    0.64
   4  -3   6    1.45    0.42
  -4  -3  -6    1.59    0.49
  -4   3  -6    0.02    0.39
   5  -3   6   -0.18    0.22
  -5  -3  -6   -0.21    0.47
  -5  -3  -6    0.00    0.28
  -5   3  -6    0.61    0.47
  -6  -3  -6   14.41    2.30
  -6   3  -6   14.39    2.07
  -7  -3  -6    1.74    0.97
  -7   3  -6    2.31    0.97
  -8   3  -6    0.66    0.82
  -9   3  -6   -0.21    0.80
  -8   4   6   -0.18    0.63
  -7  -4   6    0.69    0.84
  -7   4   6    0.85    0.94
  -6  -4   6    1.64    0.96
  -6   4   6    2.14    1.02
   5  -4  -6   39.99    1.50
  -5  -4   6   40.23    3.59
  -5   4   6   53.01    3.28
  -4  -4   6   20.68    2.35
  -4   4   6   19.53    2.29
   3  -4  -6    0.78    0.60
  -3  -4   6    0.89    0.58
  -3   4   6    0.99    0.60
  -2  -4   6    6.17    1.13
   2  -4  -6    5.47    1.07
  -2   4   6    6.96    1.19
  -1  -4   6    0.46    0.39
   1  -4  -6    0.67    0.43
   1  -4  -6    0.35    0.22
   0  -4   6    2.29    0.61
   0  -4  -6    2.08    0.51
   0  -4  -6    3.44    0.76
   1  -4   6    0.51    0.29
  -1  -4  -6    0.34    0.35
  -1  -4  -6    0.24    0.35
   2  -4   6    8.69    1.02
  -2  -4  -6    7.39    1.23
  -2   4  -6    7.94    1.11
  -3  -4  -6   19.06    2.07
   3  -4   6   18.95    1.28
  -3   4  -6   22.61    2.16
   4  -4   6    3.56    0.68
  -4  -4  -6    4.78    1.17
  -4   4  -6    5.23    1.18
  -5  -4  -6    0.34    0.59
   5  -4   6   -0.06    0.24
  -5   4  -6    0.92    0.63
  -6  -4  -6   -0.07    0.61
  -6   4  -6    0.21    0.60
  -7  -4  -6   -0.19    0.80
  -7   4  -6    0.12    0.67
  -8   4  -6    4.94    1.61
  -6  -5   6    0.25    0.85
  -6   5   6    0.75    0.88
  -5  -5   6    0.00    0.67
  -5   5   6   -0.28    0.68
  -4  -5   6    0.91    0.64
  -4   5   6    0.03    0.57
  -3  -5   6   10.58    1.67
  -3   5   6   12.86    1.83
  -2  -5   6   -0.27    0.40
  -1  -5   6    1.75    0.65
   1  -5  -6    2.17    0.44
   0  -5  -6    0.17    0.33
   0  -5   6    0.40    0.41
   1  -5   6   -0.05    0.26
  -1  -5  -6    0.30    0.35
   2  -5   6    4.37    0.82
  -2  -5  -6    3.01    0.86
  -3  -5  -6   -0.20    0.42
   3  -5   6    0.24    0.32
   4  -5   6    5.59    0.88
  -4  -5  -6    4.09    1.18
  -5  -5  -6    4.82    1.37
   5  -5   6    1.80    0.56
  -6  -5  -6    7.85    1.90
  -6   5  -6    3.99    1.27
  -4  -6   6    5.69    1.40
  -3  -6   6    0.15    0.58
  -2  -6   6    8.78    1.53
   1  -6  -6    9.39    0.86
  -1  -6   6    9.20    1.52
   0  -6   6   15.31    1.80
   0  -6  -6   15.86    1.48
  -1  -6  -6    0.58    0.49
   1  -6   6    1.07    0.52
   2  -6   6    2.58    0.68
  -2  -6  -6    4.31    1.05
  -3  -6  -6    2.24    0.94
   3  -6   6    2.24    0.57
 -10   0   7    0.53    0.80
  -9   0   7   -0.17    0.55
  -8   0   7   -0.11    0.40
  -7   0   7    0.00    0.45
  -6   0   7   -0.34    0.33
  -5   0   7   -0.25    0.24
   5   0  -7   -0.16    0.25
   4   0  -7   -0.19    0.18
  -4   0   7   -0.25    0.14
   3   0  -7    0.07    0.22
   3   0  -7   -0.14    0.18
   2   0  -7   -0.33    0.14
   2   0  -7   -0.27    0.13
   1   0  -7    0.04    0.16
   1   0  -7    0.13    0.16
   0   0  -7    0.82    0.27
  -1   0  -7   -0.36    0.11
  -1   0  -7    0.21    0.20
   1   0   7   -0.24    0.11
  -2   0  -7    0.18    0.22
   2   0   7   -0.06    0.16
  -2   0  -7   -0.03    0.18
  -3   0  -7    0.20    0.27
  -3   0  -7   -0.22    0.13
   3   0   7   -0.20    0.15
  -4   0  -7   -0.03    0.24
  -4   0  -7   -0.29    0.23
  -5   0  -7    0.04    0.39
  -5   0  -7    0.17    0.30
  -6   0  -7   -0.22    0.29
  -7   0  -7   -0.30    0.34
  -8   0  -7    0.34    0.56
  -9   0  -7   -0.81    0.38
 -10   0  -7    0.13    0.79
 -10   1   7    2.16    1.12
  -9  -1   7    0.54    0.77
  -9   1   7    1.62    0.94
  -8  -1   7    3.89    1.00
  -8   1   7    1.95    0.91
  -7  -1   7   13.05    1.69
  -7   1   7   19.38    2.39
  -6  -1   7   13.80    1.59
  -6   1   7   13.23    1.76
  -5  -1   7    9.39    1.19
  -5  -1   7    7.11    1.20
   5  -1  -7    5.34    1.03
  -5   1   7    5.98    1.14
   5   1  -7    7.81    1.15
  -4  -1   7   40.90    2.21
  -4  -1   7   46.11    2.02
   4  -1  -7   38.97    1.95
   4  -1  -7   43.22    2.34
  -4   1   7   42.52    2.32
   4   1  -7   43.61    2.18
   4   1  -7   43.48    1.94
  -3  -1   7   72.55    2.93
   3  -1  -7   78.26    2.61
   3  -1  -7   75.35    2.47
   3  -1  -7   84.38    3.15
   3   1  -7   72.93    2.81
   3   1  -7   74.76    2.54
   2  -1  -7    4.85    0.56
   2  -1  -7    4.92    0.77
  -2  -1   7    2.98    0.57
   2  -1  -7    4.95    0.54
   2   1  -7    4.58    0.70
   2   1  -7    4.90    0.60
   1  -1  -7    0.13    0.12
   1  -1  -7    0.02    0.19
   1  -1  -7    0.43    0.17
  -1  -1   7   -0.05    0.15
   1   1  -7    0.07    0.17
   1   1  -7    0.26    0.17
   0  -1   7   57.40    2.05
   0  -1  -7   63.01    1.97
   0  -1  -7   60.69    2.18
   0   1  -7   58.20    1.93
  -1  -1  -7   74.84    2.51
  -1  -1  -7   74.14    2.55
   1  -1   7   78.75    2.47
  -1   1  -7   77.11    2.52
  -2  -1  -7   15.83    1.36
   2  -1   7   17.22    1.01
  -2  -1  -7   17.07    1.09
  -2   1  -7   17.86    1.17
  -3  -1  -7   15.57    1.49
  -3  -1  -7   17.78    1.18
   3  -1   7   15.09    1.05
  -3   1  -7   18.70    1.34
  -4  -1  -7    0.71    0.49
  -4  -1  -7    1.23    0.42
   4  -1   7    0.82    0.36
  -4   1  -7    1.11    0.50
  -5  -1  -7    4.70    0.89
  -5  -1  -7    6.32    1.19
  -5   1  -7    4.98    1.02
  -6  -1  -7    0.05    0.31
  -6  -1  -7    0.74    0.68
  -6   1  -7    0.05    0.32
  -7  -1  -7    2.36    0.88
  -7   1  -7    2.19    0.85
  -8  -1  -7   -0.05    0.44
  -8   1  -7    0.42    0.58
  -9  -1  -7    0.22    0.63
  -9   1  -7   -0.54    0.51
 -10  -1  -7    1.98    0.97
 -10   1  -7    3.34    1.33
 -10   2   7    0.93    1.17
  -9   2   7    0.29    0.57
  -8   2   7    4.43    1.33
  -7   2   7   -0.04    0.41
  -6  -2   7    9.68    1.19
  -6  -2   7   10.79    1.66
  -6   2   7    8.23    1.50
  -5  -2   7   29.09    1.50
   5  -2  -7   29.04    2.69
  -5  -2   7   31.00    2.63
  -5   2   7   29.74    2.67
   5   2  -7   30.56    2.05
   4  -2  -7   87.18    2.96
  -4  -2   7   92.25    3.83
   4  -2  -7   83.87    3.77
  -4  -2   7   92.41    2.82
   4   2  -7   92.12    3.58
  -4   2   7   91.00    3.87
  -3  -2   7    1.86    0.58
   3  -2  -7    1.84    0.65
  -3  -2   7    1.44    0.30
   3  -2  -7    1.69    0.34
   3  -2  -7    1.60    0.31
   3   2  -7    2.69    0.62
  -2  -2   7   16.87    0.67
   2  -2  -7   15.67    0.72
  -2  -2   7   18.17    1.56
   2  -2  -7   16.02    0.70
   2  -2  -7   15.19    1.51
   2   2  -7   16.60    1.38
   2   2  -7   17.44    0.70
   1  -2  -7    0.22    0.12
   1  -2  -7    1.06    0.44
  -1  -2   7    0.35    0.16
  -1  -2   7    0.01    0.19
   1  -2  -7    0.54    0.17
   1   2  -7    0.47    0.17
   0  -2  -7  204.16    5.20
   0  -2   7  212.11    5.62
   0  -2  -7  215.15    5.73
   0  -2  -7  204.46    5.03
   0   2  -7  200.53    5.12
  -1  -2  -7   31.45    1.37
  -1  -2  -7   31.17    1.54
   1  -2   7   29.84    1.46
  -1  -2  -7   30.50    1.51
  -1   2  -7   30.73    1.47
  -2  -2  -7  200.59    5.39
   2  -2   7  187.88    5.21
  -2  -2  -7  193.58    5.67
  -2   2  -7  195.10    5.62
   3  -2   7    5.43    0.75
  -3  -2  -7    6.35    0.87
  -3  -2  -7    3.36    0.79
  -3   2  -7    5.33    0.96
  -4  -2  -7   14.52    1.75
  -4  -2  -7   14.26    1.44
   4  -2   7   13.67    1.35
  -4   2  -7   13.96    1.64
  -5  -2  -7    0.28    0.48
   5  -2   7    0.35    0.34
  -5  -2  -7    0.41    0.32
  -5   2  -7    0.06    0.39
  -6  -2  -7    4.53    1.15
  -6  -2  -7    7.00    1.16
  -6   2  -7    4.97    1.23
  -7  -2  -7    1.99    0.74
  -7   2  -7    2.85    1.11
  -8  -2  -7    9.17    1.55
  -8   2  -7    7.33    1.65
  -9   2  -7   10.41    2.13
  -9   3   7    2.34    1.25
  -8   3   7    5.11    1.51
  -7   3   7    0.31    0.64
  -6  -3   7   15.05    2.15
  -6   3   7   13.19    2.05
   5  -3  -7   20.81    2.39
   5  -3  -7   21.51    1.31
  -5  -3   7   28.85    2.74
  -5   3   7   24.24    2.57
   4  -3  -7    0.35    0.45
   4  -3  -7   -0.09    0.16
  -4  -3   7    0.18    0.41
   4  -3  -7   -0.01    0.14
  -4   3   7    0.22    0.39
   3  -3  -7   44.55    1.29
   3  -3  -7   43.01    2.52
  -3  -3   7   45.81    2.58
   3  -3  -7   42.28    1.34
  -2  -3   7   15.51    1.60
   2  -3  -7   16.35    0.58
   2  -3  -7   16.44    0.60
   2  -3  -7   15.29    1.64
   1  -3  -7   38.54    1.38
  -1  -3   7   42.66    2.16
   1  -3  -7   39.23    1.27
   1  -3  -7   38.09    2.06
   1   3  -7   38.64    1.13
   1   3  -7   39.34    1.25
   0  -3  -7    7.90    0.80
   0  -3  -7    6.05    0.65
   0  -3   7    8.09    1.05
   0  -3  -7    6.43    0.94
   0   3  -7    7.27    0.71
   1  -3   7   16.58    1.41
  -1  -3  -7   16.15    1.45
   1  -3   7   16.73    1.40
  -1  -3  -7   19.46    1.25
  -1   3  -7   17.88    1.15
  -2  -3  -7    0.93    0.37
   2  -3   7    1.36    0.43
  -2  -3  -7    0.70    0.43
  -2   3  -7    1.83    0.54
  -3  -3  -7    1.88    0.64
   3  -3   7    1.44    0.43
  -3   3  -7    3.36    0.79
  -4  -3  -7   11.95    1.66
   4  -3   7   14.50    1.38
  -4  -3  -7   14.93    1.44
  -4   3  -7   12.59    1.63
   5  -3   7    3.59    0.74
  -5  -3  -7    4.24    0.85
  -5  -3  -7    3.02    1.03
  -5   3  -7    5.71    1.21
  -6  -3  -7    8.28    1.75
  -6   3  -7    2.97    1.01
  -7  -3  -7    3.05    1.19
  -7   3  -7    4.16    1.28
  -8   3  -7    2.86    1.13
  -8   4   7    4.13    1.57
  -7   4   7    2.91    1.23
  -6  -4   7    8.76    1.78
   6  -4  -7    9.00    0.89
  -6   4   7    9.42    1.89
   5  -4  -7    0.38    0.22
  -5  -4   7   -0.84    0.46
   5  -4  -7    0.20    0.19
  -5   4   7   -0.09    0.46
   4  -4  -7   44.55    2.92
  -4  -4   7   43.96    2.94
  -4   4   7   45.56    2.94
   3  -4  -7    0.18    0.46
  -3  -4   7    1.01    0.53
  -3   4   7    0.61    0.55
   2  -4  -7   25.40    2.32
  -2  -4   7   24.38    2.32
   1  -4  -7   17.22    1.82
  -1  -4   7   18.22    1.78
   1  -4  -7   14.88    0.76
   1  -4  -7   16.06    0.91
   0  -4  -7   58.20    2.65
   0  -4  -7   60.92    2.41
   0  -4   7   55.94    2.64
  -1  -4  -7    4.48    0.87
  -1  -4  -7    2.98    0.67
   1  -4   7    4.85    0.82
   2  -4   7   -0.17    0.19
  -2  -4  -7   -0.43    0.28
  -2   4  -7   -0.04    0.30
   3  -4   7    8.77    1.06
  -3  -4  -7    5.56    1.16
  -3   4  -7    6.51    1.14
  -4  -4  -7   12.40    1.88
   4  -4   7    9.18    1.16
  -4   4  -7   11.14    1.67
  -5  -4  -7   -0.05    0.54
   5  -4   7    0.15    0.27
  -5   4  -7    0.01    0.48
  -6  -4  -7   40.73    3.91
   6  -4   7   35.17    2.20
  -6   4  -7   35.18    3.37
  -7  -4  -7    5.44    1.62
  -7   4  -7    3.24    1.22
  -8   4  -7    0.29    0.81
  -6  -5   7    0.05    0.68
  -6   5   7   -0.68    0.74
  -5  -5   7    0.74    0.69
  -5   5   7    1.11    0.90
  -4  -5   7    0.30    0.57
  -4   5   7    0.51    0.66
  -3  -5   7    0.12    0.52
  -3   5   7    0.85    0.65
  -2  -5   7    2.88    0.88
  -1  -5   7    0.12    0.35
   1  -5  -7    0.02    0.19
   0  -5  -7    0.54    0.34
   0  -5   7   -0.03    0.31
   1  -5   7    6.32    1.02
  -1  -5  -7    5.87    1.04
   2  -5   7    1.63    0.54
  -2  -5  -7    2.79    0.82
  -3  -5  -7    9.30    1.57
   3  -5   7    9.69    1.18
  -4  -5  -7    2.57    0.96
   4  -5   7    2.66    0.66
   5  -5   7   -0.07    0.29
  -5  -5  -7    0.57    0.66
  -6  -5  -7    4.03    1.48
  -6   5  -7    3.45    1.38
  -3  -6   7   -0.05    0.55
  -2  -6   7    1.45    0.79
   1  -6  -7    9.98    0.84
  -1  -6   7   10.31    1.59
   0  -6   7    5.87    1.12
   0  -6  -7    6.22    0.95
  -1  -6  -7   -0.30    0.33
   1  -6   7    0.18    0.36
   2  -6   7   -0.37    0.30
  -2  -6  -7    0.33    0.49
  -3  -6  -7    1.58    0.84
   3  -6   7    1.77    0.54
 -10   0   8    1.64    1.06
  -9   0   8    3.80    1.13
  -8   0   8    2.52    1.00
  -7   0   8    8.16    1.49
  -6   0   8    9.56    1.40
   5   0  -8    9.30    1.28
  -5   0   8   10.39    1.37
   4   0  -8    3.17    0.62
   4   0  -8    2.56    0.65
   3   0  -8  795.92   18.13
   3   0  -8  788.91   18.30
   2   0  -8    1.82    0.46
   2   0  -8    1.59    0.38
   1   0  -8  114.25    3.41
   1   0  -8  116.98    3.33
   0   0   8  331.57    7.98
   0   0  -8  325.71    7.97
   0   0  -8  331.35    7.92
  -1   0  -8    2.56    0.50
  -1   0  -8    2.08    0.46
   1   0   8    1.95    0.37
  -2   0  -8    6.81    0.87
   2   0   8    8.13    0.86
  -2   0  -8    6.80    0.85
  -3   0  -8   36.42    1.92
  -3   0  -8   38.31    1.90
   3   0   8   35.37    1.73
  -4   0  -8   24.01    2.02
  -4   0  -8   24.20    1.64
  -5   0  -8   40.25    2.38
  -5   0  -8   45.45    2.55
  -6   0  -8   41.12    2.57
  -7   0  -8    0.55    0.51
  -8   0  -8    9.15    1.68
  -9   0  -8    1.26    0.75
 -10   0  -8    0.68    0.83
 -10   1   8   -0.03    0.66
  -9  -1   8   -0.26    0.54
  -9   1   8   -0.09    0.59
   9   1  -8    1.25    0.75
  -8  -1   8    7.28    1.35
  -8   1   8    6.22    1.44
  -7  -1   8    3.15    0.93
  -7   1   8    1.72    0.81
   7   1  -8    2.62    0.83
   6  -1  -8   22.03    2.32
  -6  -1   8   24.87    1.77
   6   1  -8   29.77    2.53
  -6   1   8   22.23    2.36
  -5  -1   8    6.58    1.00
  -5  -1   8    5.23    1.01
   5  -1  -8    5.59    1.14
   5   1  -8    7.17    1.12
  -5   1   8    4.66    1.07
   4  -1  -8   48.32    2.18
   4  -1  -8   44.92    1.94
  -4  -1   8   43.65    2.31
   4  -1  -8   41.92    2.33
  -4  -1   8   43.40    2.04
   4   1  -8   45.50    2.27
   4   1  -8   43.97    2.00
  -3  -1   8  168.17    5.12
   3  -1  -8  171.16    4.74
   3  -1  -8  168.18    4.62
   3  -1  -8  169.28    5.27
   3   1  -8  171.80    5.05
   3   1  -8  166.52    4.66
  -2  -1   8    4.11    0.71
   2  -1  -8    4.52    0.54
   2  -1  -8    4.78    0.58
   2  -1  -8    5.79    0.87
   2   1  -8    3.96    0.55
   2   1  -8    5.47    0.77
   1  -1  -8    0.15    0.16
   1  -1  -8    0.82    0.35
  -1  -1   8    0.28    0.22
   1  -1  -8    0.21    0.15
   1   1  -8    0.33    0.23
   1   1  -8    0.24    0.17
   0  -1  -8  173.38    4.73
   0  -1  -8  163.98    4.39
   0  -1   8  171.96    4.58
   0   1  -8  164.49    4.40
   0   1  -8  163.65    4.55
   1  -1   8  149.60    4.30
  -1  -1  -8  162.84    4.54
  -1  -1  -8  157.84    4.43
  -1   1  -8  162.95    4.43
  -2  -1  -8   48.45    2.02
   2  -1   8   46.74    1.88
  -2  -1  -8   47.48    2.12
  -2   1  -8   43.03    2.01
  -3  -1  -8   96.64    3.64
  -3  -1  -8   98.72    3.40
   3  -1   8   97.67    3.26
  -3   1  -8   98.83    3.59
  -4  -1  -8    8.58    1.14
  -4  -1  -8    7.51    1.14
   4  -1   8    9.58    1.15
  -4   1  -8    6.51    1.06
  -5  -1  -8   24.62    1.73
  -5  -1  -8   26.04    2.38
  -5   1  -8   25.72    2.36
  -6  -1  -8    3.58    0.86
  -6  -1  -8    4.27    1.17
  -6   1  -8    3.39    0.92
  -7  -1  -8   17.53    2.07
  -7   1  -8   12.99    1.97
  -8  -1  -8   11.16    1.73
  -8   1  -8   10.94    1.89
  -9  -1  -8    1.30    0.77
  -9   1  -8    1.22    0.83
 -10  -1  -8    0.50    0.68
 -10   1  -8    1.81    1.82
  -9   2   8    3.69    1.36
  -8   2   8    0.17    0.64
  -7   2   8    3.43    1.09
  -6  -2   8   -0.16    0.23
   6  -2  -8   -0.29    0.44
  -6  -2   8    0.44    0.69
  -6   2   8    0.13    0.49
  -5  -2   8    9.46    1.49
  -5  -2   8    7.80    0.96
   5  -2  -8    6.45    1.32
  -5   2   8   11.18    1.72
   5   2  -8    7.63    1.28
  -4  -2   8   12.54    0.86
   4  -2  -8   12.47    1.05
   4  -2  -8   13.67    1.70
   4  -2  -8   13.01    1.21
  -4  -2   8   12.44    1.56
   4   2  -8   12.44    1.46
   3  -2  -8    4.27    0.56
  -3  -2   8    4.72    0.94
  -3  -2   8    4.82    0.56
   3  -2  -8    3.43    0.83
   3  -2  -8    4.42    0.54
   3   2  -8    5.45    0.91
   3   2  -8    4.84    0.54
   2  -2  -8   17.95    0.81
   2  -2  -8   18.88    1.76
   2  -2  -8   18.11    0.82
  -2  -2   8   17.57    1.61
   2   2  -8   18.99    1.28
   2   2  -8   16.63    0.79
   1  -2  -8    3.51    0.45
   1  -2  -8    4.53    0.79
  -1  -2   8    6.30    0.87
   1  -2  -8    5.36    0.48
   1   2  -8    4.25    0.49
   0  -2  -8   55.55    1.84
   0  -2  -8   56.14    2.00
   0  -2  -8   61.04    2.41
   0  -2   8   59.56    2.33
   0   2  -8   58.29    1.97
   1  -2   8  163.21    4.74
  -1  -2  -8  163.76    4.77
  -1  -2  -8  162.23    4.82
  -1  -2  -8  165.38    4.79
  -1   2  -8  175.08    4.71
  -2  -2  -8    1.69    0.47
   2  -2   8    1.22    0.37
  -2  -2  -8    0.30    0.32
  -2   2  -8    0.80    0.37
  -3  -2  -8    1.15    0.46
   3  -2   8    0.17    0.24
  -3  -2  -8    0.25    0.35
  -3   2  -8    0.50    0.38
   4  -2   8   15.34    1.45
  -4  -2  -8   16.86    1.94
  -4  -2  -8   14.13    1.43
  -4   2  -8   14.39    1.69
  -5  -2  -8   -0.07    0.44
  -5  -2  -8    0.10    0.28
   5  -2   8    0.63    0.37
  -5   2  -8    0.32    0.41
  -6  -2  -8    4.20    1.14
  -6  -2  -8    4.93    1.01
  -6   2  -8    4.65    1.19
  -7  -2  -8    0.74    0.55
  -7   2  -8    0.15    0.54
  -8  -2  -8    4.78    1.13
  -8   2  -8    4.09    1.30
  -9   2  -8   16.04    2.63
  -9   3   8   -0.05    0.80
  -8   3   8    1.49    1.02
  -7   3   8    0.08    0.58
  -6  -3   8    0.31    0.55
  -6   3   8    0.70    0.62
   5  -3  -8    5.55    0.71
   5  -3  -8    8.50    1.63
  -5  -3   8    6.33    1.34
  -5   3   8    5.27    1.24
   4  -3  -8   12.69    0.84
  -4  -3   8   12.34    1.72
   4  -3  -8   12.34    0.74
   4  -3  -8   12.67    1.76
  -4   3   8    9.98    1.56
   3  -3  -8    7.22    0.45
  -3  -3   8    7.00    1.23
   3  -3  -8    8.60    1.37
   3  -3  -8    7.15    0.59
   2  -3  -8   27.62    0.92
  -2  -3   8   27.45    1.87
   2  -3  -8   26.51    0.94
   2  -3  -8   28.52    1.89
   1  -3  -8   17.03    1.64
   1  -3  -8   15.58    0.73
   1  -3  -8   15.22    0.83
  -1  -3   8   16.88    1.60
   1   3  -8   16.74    0.71
   0  -3   8    0.48    0.30
   0  -3  -8   -0.02    0.13
   0  -3  -8    0.66    0.37
   0  -3  -8    0.05    0.19
   0   3  -8    0.88    0.27
   1  -3   8    0.30    0.29
  -1  -3  -8    0.23    0.23
  -1  -3  -8    0.20    0.27
  -1  -3  -8    0.07    0.20
  -1   3  -8    0.45    0.27
  -2  -3  -8    0.19    0.33
  -2  -3  -8    0.52    0.28
   2  -3   8    0.39    0.31
  -2   3  -8    0.20    0.32
  -3  -3  -8   23.39    2.19
   3  -3   8   21.68    1.37
  -3  -3  -8   20.64    1.41
  -3   3  -8   20.68    1.97
  -4  -3  -8   11.35    1.29
   4  -3   8    8.15    1.05
  -4  -3  -8   16.43    1.99
  -4   3  -8   11.57    1.63
   5  -3   8    1.99    0.62
  -5  -3  -8    2.60    0.91
  -5  -3  -8    1.78    0.59
  -5   3  -8    2.24    0.86
   6  -3   8    3.27    0.86
  -6  -3  -8    2.97    1.19
  -6   3  -8    3.29    1.02
  -7  -3  -8    0.91    0.94
  -7   3  -8    1.47    0.88
  -8   3  -8    3.09    1.16
   8  -4  -8    1.93    0.58
  -8   4   8    2.66    1.32
   7  -4  -8    0.22    0.34
  -7   4   8    1.04    0.85
   6  -4  -8    0.51    0.28
  -6  -4   8    0.10    0.64
  -6   4   8    1.92    0.97
   5  -4  -8   23.05    0.98
  -5  -4   8   23.30    2.73
   5  -4  -8   22.15    1.01
  -5   4   8   22.11    2.60
  -4  -4   8   20.02    2.32
   4  -4  -8   23.31    2.63
  -4   4   8   19.58    2.39
  -3  -4   8    0.02    0.40
   3  -4  -8   -0.06    0.37
  -3   4   8   -0.15    0.32
   2  -4  -8    4.10    0.99
  -2  -4   8    4.45    1.03
  -1  -4   8    0.28    0.41
   1  -4  -8    0.62    0.28
   1  -4  -8    0.57    0.20
   1  -4  -8    1.16    0.56
   0  -4  -8    2.66    0.56
   0  -4   8    3.31    0.80
   0  -4  -8    3.72    0.68
   0  -4  -8    4.98    0.93
   1  -4   8   14.74    1.47
  -1  -4  -8   17.44    1.65
  -1  -4  -8   15.70    1.57
   2  -4   8   10.94    1.26
  -2  -4  -8   12.22    1.54
  -2   4  -8   13.05    1.44
   3  -4   8    0.71    0.39
  -3  -4  -8    0.99    0.58
  -3   4  -8    0.31    0.48
   4  -4   8    0.11    0.27
  -4  -4  -8   -0.32    0.41
  -4   4  -8    0.48    0.54
   5  -4   8    0.37    0.34
  -5  -4  -8    0.12    0.58
  -5   4  -8    1.13    0.70
   6  -4   8    0.82    0.48
  -6  -4  -8    0.41    0.78
  -6   4  -8    1.14    0.80
  -7  -4  -8   -0.24    0.70
  -7   4  -8    0.42    0.73
  -6  -5   8    0.19    0.71
  -6   5   8    0.92    1.01
  -5  -5   8    1.60    0.89
  -5   5   8    1.00    0.97
  -4  -5   8    0.95    0.68
  -4   5   8   -0.45    0.48
  -3  -5   8    6.54    1.41
   3  -5  -8    5.30    1.24
  -3   5   8    6.77    1.40
  -2  -5   8    2.14    0.78
  -1  -5   8   25.09    2.36
   1  -5  -8   24.19    1.25
   0  -5  -8    5.69    0.90
   0  -5   8    5.11    1.03
   1  -5   8    7.17    1.10
  -1  -5  -8    5.27    0.98
  -2  -5  -8    0.52    0.42
   2  -5   8    1.13    0.48
  -3  -5  -8   20.61    2.31
   3  -5   8   20.81    1.80
  -4  -5  -8    4.44    1.22
   4  -5   8    3.59    0.80
   5  -5   8    2.73    0.71
  -5  -5  -8    1.87    1.00
   6  -5   8    0.65    0.46
  -6  -5  -8    0.24    0.77
  -3  -6   8    1.43    0.85
  -2  -6   8    2.40    0.89
  -1  -6   8    4.15    1.05
   1  -6  -8    4.69    0.59
   0  -6  -8    1.75    0.55
   0  -6   8    2.14    0.76
  -1  -6  -8    5.69    1.08
   1  -6   8    4.28    0.94
   2  -6   8   15.53    1.69
  -2  -6  -8   16.26    1.97
  -3  -6  -8    0.84    0.61
   3  -6   8    1.17    0.45
  10   0  -9   -0.33    0.53
 -10   0   9    0.07    0.60
  -9   0   9    0.67    0.67
  -8   0   9   -0.09    0.52
  -7   0   9    0.11    0.38
   6   0  -9    0.10    0.38
  -6   0   9    0.07    0.39
   6   0  -9    0.25    0.34
  -5   0   9   -0.08    0.20
   5   0  -9    0.10    0.29
   5   0  -9    0.01    0.27
   4   0  -9   -0.11    0.24
   4   0  -9   -0.20    0.16
   3   0  -9   -0.40    0.17
   3   0  -9    0.01    0.19
   2   0  -9   -0.12    0.20
   2   0  -9    0.12    0.20
   1   0  -9   -0.18    0.11
   1   0  -9   -0.07    0.14
   0   0  -9    0.24    0.23
   0   0   9   -0.03    0.13
   0   0  -9    0.31    0.22
   1   0   9   -0.08    0.15
  -1   0  -9    0.11    0.22
  -1   0  -9   -0.11    0.16
  -2   0  -9   -0.34    0.17
  -2   0  -9    0.04    0.22
   2   0   9   -0.04    0.17
  -3   0  -9   -0.07    0.24
  -3   0  -9   -0.21    0.15
   3   0   9   -0.20    0.16
  -4   0  -9    0.08    0.29
  -4   0  -9    0.34    0.38
  -5   0  -9    0.21    0.42
  -5   0  -9   -0.12    0.31
  -6   0  -9    0.47    0.43
  -7   0  -9   -0.05    0.40
  -8   0  -9    0.22    0.54
  -9   0  -9   -0.26    0.54
 -10   0  -9    0.21    0.65
 -10   1   9    5.56    1.56
  -9  -1   9    0.10    0.62
  -9   1   9    0.49    0.78
   9   1  -9   -0.13    0.63
  -8  -1   9    0.33    0.49
   8   1  -9   -0.20    0.49
  -8   1   9   -0.35    0.45
  -7  -1   9    0.78    0.55
   7   1  -9    0.29    0.48
  -7   1   9   -0.65    0.30
   6  -1  -9   28.04    2.71
  -6  -1   9   20.81    2.02
   6   1  -9   22.26    2.17
  -6   1   9   28.03    2.75
  -5  -1   9   46.25    2.60
   5  -1  -9   48.47    2.25
  -5  -1   9   46.96    2.35
   5  -1  -9   50.03    2.78
   5   1  -9   47.05    2.31
   5   1  -9   46.89    2.54
  -5   1   9   50.46    2.82
   4  -1  -9    9.19    1.06
   4  -1  -9    9.51    1.33
   4  -1  -9    7.81    1.02
  -4  -1   9   11.30    1.36
   4   1  -9   12.10    1.34
   4   1  -9   12.75    1.28
   3  -1  -9    0.45    0.24
  -3  -1   9    0.14    0.31
   3  -1  -9    0.22    0.20
   3  -1  -9    0.05    0.28
   3   1  -9   -0.06    0.21
   3   1  -9    0.45    0.27
   2  -1  -9   20.46    1.38
  -2  -1   9   19.75    1.30
   2  -1  -9   21.10    1.09
   2  -1  -9   19.88    1.06
   2   1  -9   20.31    1.11
   2   1  -9   21.65    1.32
   1  -1  -9    4.44    0.72
  -1  -1   9    4.47    0.68
   1  -1  -9    4.35    0.54
   1   1  -9    4.74    0.68
   1   1  -9    4.48    0.61
   0  -1  -9   15.63    1.09
   0  -1  -9   15.11    0.94
   0  -1   9   16.55    1.04
   0   1  -9   16.96    0.98
   0   1  -9   16.14    1.04
  -1  -1  -9   47.36    2.04
   1  -1   9   53.21    1.98
  -1  -1  -9   50.57    2.02
  -1   1  -9   48.99    1.99
  -1   1  -9   45.10    1.95
  -2  -1  -9   37.37    1.86
  -2  -1  -9   30.73    1.66
   2  -1   9   35.83    1.64
  -2   1  -9   36.16    1.77
  -2   1  -9   28.72    2.78
  -3  -1  -9    0.30    0.33
  -3  -1  -9    0.04    0.25
   3  -1   9    0.18    0.25
  -3   1  -9    0.05    0.27
  -4  -1  -9    0.62    0.45
   4  -1   9    0.48    0.33
  -4  -1  -9    0.92    0.44
  -4   1  -9    0.40    0.40
  -5  -1  -9   23.78    2.35
   5  -1   9   20.25    1.89
  -5  -1  -9   20.93    2.08
  -5   1  -9   19.09    2.02
  -6  -1  -9    1.69    0.61
  -6  -1  -9    1.70    0.83
  -6   1  -9    1.14    0.57
  -7  -1  -9   12.35    1.76
  -7   1  -9   11.99    1.92
  -8  -1  -9    4.38    1.19
  -8   1  -9    7.90    1.64
  -9  -1  -9    0.61    0.69
  -9   1  -9    0.85    0.83
  -9   2   9    6.10    1.61
  -8   2   9    0.79    0.73
  -7   2   9   23.96    2.77
   6  -2  -9    5.35    1.29
  -6  -2   9    6.30    1.02
  -6   2   9    5.60    1.26
   5  -2  -9   26.20    1.49
   5  -2  -9   24.02    2.46
  -5  -2   9   24.02    1.42
  -5  -2   9   33.89    2.85
   5   2  -9   23.53    2.19
  -5   2   9   25.70    2.57
  -4  -2   9   11.72    1.52
   4  -2  -9   13.38    1.21
   4  -2  -9    8.16    0.90
   4  -2  -9   10.41    1.52
  -4  -2   9   10.35    1.00
   4   2  -9   11.28    0.99
   4   2  -9    8.71    1.26
   3  -2  -9    9.90    0.90
   3  -2  -9   10.74    1.41
  -3  -2   9   12.09    1.48
   3  -2  -9    8.96    0.81
   3   2  -9    9.26    1.19
   3   2  -9   10.04    0.85
   2  -2  -9    4.06    0.86
  -2  -2   9    3.90    0.83
   2  -2  -9    2.71    0.39
   2  -2  -9    2.71    0.40
   2   2  -9    4.05    0.74
   2   2  -9    3.10    0.45
  -1  -2   9   14.43    1.34
   1  -2  -9   11.21    0.71
   1  -2  -9   11.36    0.65
   1  -2  -9   11.99    1.29
   1   2  -9   12.05    0.73
   0  -2  -9   26.01    1.26
   0  -2  -9   23.32    1.46
   0  -2  -9   25.73    1.14
   0  -2   9   30.09    1.58
   0   2  -9   24.45    1.21
  -1  -2  -9  106.95    3.60
  -1  -2  -9  103.54    3.47
   1  -2   9  108.05    3.49
  -1   2  -9  104.86    3.39
   2  -2   9   57.19    2.28
  -2  -2  -9   52.27    2.45
  -2  -2  -9   54.00    2.34
  -2   2  -9   54.68    2.42
  -3  -2  -9   12.73    1.47
  -3  -2  -9   14.77    1.47
   3  -2   9   15.21    1.33
  -3   2  -9   16.54    1.70
  -4  -2  -9    0.11    0.28
   4  -2   9    0.50    0.30
  -4  -2  -9    0.08    0.38
  -4   2  -9    0.34    0.40
  -5  -2  -9    2.81    0.76
  -5  -2  -9    2.17    0.86
   5  -2   9    1.91    0.57
  -5   2  -9    2.60    0.86
  -6  -2  -9    4.45    0.99
  -6  -2  -9    3.23    1.05
  -6   2  -9    5.75    1.27
  -7  -2  -9    9.29    1.46
  -7   2  -9   13.50    2.09
  -8  -2  -9   11.54    1.80
  -8   2  -9    7.62    1.65
  -9   2  -9    2.75    1.21
   9  -3  -9    0.51    0.43
  -9   3   9    0.68    0.85
  -8   3   9    5.59    1.64
   7  -3  -9    1.39    0.51
  -7   3   9    2.45    1.04
  -6  -3   9   11.14    1.89
   6  -3  -9   11.28    1.18
   6  -3  -9   11.19    1.94
  -6   3   9    9.61    1.81
   5  -3  -9    0.58    0.28
  -5  -3   9    0.01    0.46
   5  -3  -9    0.70    0.69
  -5   3   9   -0.03    0.54
   4  -3  -9    0.35    0.53
   4  -3  -9    0.47    0.27
   4  -3  -9    0.34    0.22
  -4  -3   9    0.21    0.41
  -4   3   9    0.87    0.57
  -3  -3   9    4.13    0.97
   3  -3  -9    5.22    0.50
   3  -3  -9    5.41    0.54
   3  -3  -9    4.38    1.05
   2  -3  -9    1.45    0.26
  -2  -3   9    1.48    0.60
   2  -3  -9    1.83    0.30
   2  -3  -9    1.50    0.63
   1  -3  -9   34.54    1.27
  -1  -3   9   37.59    2.06
   1  -3  -9   36.40    1.43
   1  -3  -9   34.86    2.03
   1   3  -9   33.99    1.24
   0  -3   9   14.22    1.42
   0  -3  -9   15.19    1.02
   0  -3  -9   12.42    0.82
   0  -3  -9   13.46    1.43
   0   3  -9   14.23    0.89
  -1  -3  -9   23.17    1.47
   1  -3   9   20.82    1.41
  -1  -3  -9   23.54    1.29
  -1  -3  -9   19.05    1.68
  -1   3  -9   25.64    1.40
  -2  -3  -9   17.33    1.66
   2  -3   9   16.87    1.50
  -2  -3  -9   18.88    1.69
  -2   3  -9   19.07    1.69
  -3  -3  -9   52.69    2.46
   3  -3   9   54.91    2.42
  -3  -3  -9   53.85    2.89
  -3   3  -9   58.43    2.82
  -4  -3  -9  113.11    4.06
   4  -3   9  118.76    4.12
  -4  -3  -9  127.43    5.07
  -4   3  -9  116.06    4.70
  -5  -3  -9   11.76    1.45
   5  -3   9   12.72    1.46
  -5  -3  -9   12.19    1.91
  -5   3  -9    9.77    1.60
  -6  -3  -9    6.00    1.48
   6  -3   9    5.57    1.09
  -6   3  -9    6.56    1.46
  -7  -3  -9    0.63    0.82
  -7   3  -9    0.36    0.66
  -8   3  -9    5.33    1.60
   8  -4  -9    0.41    0.36
  -8   4   9   -0.08    0.85
   7  -4  -9   20.59    1.35
  -7   4   9   14.76    2.41
  -6  -4   9    2.02    0.92
   6  -4  -9    3.10    0.53
  -6   4   9    2.31    1.00
   5  -4  -9    1.36    0.70
  -5  -4   9    2.09    0.91
  -5   4   9    0.13    0.52
  -4  -4   9   25.47    2.65
   4  -4  -9   22.68    2.60
  -4   4   9   24.17    2.66
  -3  -4   9   14.18    1.85
   3  -4  -9   17.16    2.12
  -3   4   9   14.54    1.98
  -2  -4   9    8.53    1.44
   2  -4  -9   10.13    0.48
   2  -4  -9   10.18    0.55
   2  -4  -9    9.30    1.50
  -1  -4   9   22.69    2.07
   1  -4  -9   27.72    1.32
   1  -4  -9   26.66    1.91
   1  -4  -9   30.55    1.18
   0  -4  -9   16.98    1.76
   0  -4   9   12.77    1.48
   0  -4  -9   12.92    1.28
   1  -4   9    2.01    0.63
  -1  -4  -9    2.01    0.63
  -1  -4  -9    2.09    0.64
  -2  -4  -9    0.03    0.37
   2  -4   9    0.59    0.39
  -2  -4  -9    0.04    0.36
  -2   4  -9    0.18    0.36
   3  -4   9   34.80    1.96
  -3  -4  -9   32.84    2.92
  -3   4  -9   36.28    2.25
  -4  -4  -9   19.73    2.43
   4  -4   9   13.17    1.45
  -4   4  -9   14.51    1.89
  -5  -4  -9    0.95    0.73
   5  -4   9    2.19    0.68
  -5   4  -9    2.11    0.85
  -6  -4  -9    1.95    1.12
   6  -4   9    1.77    0.72
  -6   4  -9    3.01    1.10
  -7  -4  -9    3.33    1.30
  -7   4  -9    3.40    1.29
  -6  -5   9    2.68    1.11
  -6   5   9    0.82    0.94
  -5  -5   9    3.41    1.17
  -5   5   9    2.90    1.24
   4  -5  -9    7.12    1.59
  -4  -5   9    5.75    1.45
  -4   5   9    8.50    1.76
   3  -5  -9    3.57    1.07
  -3  -5   9    4.70    1.19
  -3   5   9    6.21    1.43
  -2  -5   9   -0.05    0.37
   2  -5  -9    0.94    0.75
   1  -5  -9    9.28    0.91
  -1  -5   9   10.58    1.53
   0  -5   9   14.51    1.69
   0  -5  -9   13.37    1.36
  -1  -5  -9    0.68    0.47
   1  -5   9    0.71    0.47
  -2  -5  -9    2.38    0.80
   2  -5   9    4.71    0.93
  -3  -5  -9    0.61    0.59
   3  -5   9    1.00    0.49
   4  -5   9    0.21    0.39
  -4  -5  -9   -0.62    0.44
   5  -5   9    3.07    0.77
  -5  -5  -9    4.66    1.42
  -6  -5  -9    1.64    0.89
   6  -5   9    0.01    0.35
  -3  -6   9    0.72    0.70
  -2  -6   9    0.21    0.51
  -1  -6   9    0.92    0.56
   1  -6  -9    0.40    0.29
   0  -6   9    3.09    0.89
   0  -6  -9    5.15    0.89
  -1  -6  -9    0.52    0.51
   1  -6   9    1.04    0.58
  -2  -6  -9    4.89    1.10
   2  -6   9    4.14    0.94
   3  -6   9    0.27    0.36
  -3  -6  -9   -0.12    0.48
  10   0 -10   19.36    2.52
 -10   0  10   17.85    2.56
   9   0 -10   19.94    2.50
  -9   0  10   22.02    2.75
   8   0 -10    7.00    1.32
  -8   0  10   15.07    2.24
   7   0 -10    6.72    1.22
  -7   0  10    8.79    1.52
   6   0 -10    0.07    0.27
   6   0 -10    0.34    0.44
  -6   0  10   -0.30    0.31
   5   0 -10    3.65    0.87
  -5   0  10    2.42    0.72
   5   0 -10    1.37    0.52
   4   0 -10    1.12    0.47
   4   0 -10    0.65    0.31
   3   0 -10   19.87    1.32
   3   0 -10   17.89    1.25
   2   0 -10  263.17    6.85
   2   0 -10  247.40    6.67
   1   0 -10   35.74    1.69
   1   0 -10   35.64    1.59
   0   0 -10   14.57    1.00
   0   0  10   12.78    0.85
   0   0 -10   14.96    0.98
  -1   0 -10  110.96    3.56
   1   0  10  109.15    3.33
  -1   0 -10  112.19    3.55
  -2   0 -10    5.05    0.80
   2   0  10    8.94    0.97
  -2   0 -10    4.92    0.77
  -3   0 -10   12.05    1.32
   3   0  10   14.66    1.33
  -3   0 -10   19.45    1.77
  -4   0 -10    2.96    0.74
  -4   0 -10    2.45    0.70
   4   0  10    3.44    0.75
  -5   0 -10   45.68    2.66
  -5   0 -10   44.98    2.56
  -6   0 -10   16.54    1.96
  -7   0 -10    3.60    1.05
  -8   0 -10    3.48    1.18
  -9   0 -10    0.75    0.70
  10  -1 -10   15.02    2.14
 -10   1  10   16.38    2.54
   9  -1 -10    0.07    0.45
  -9  -1  10    0.19    0.59
  -9   1  10    0.07    0.68
   9   1 -10    0.31    0.62
  -8  -1  10    0.82    0.63
  -8   1  10    1.03    0.79
   8   1 -10    1.19    0.71
   7  -1 -10    9.45    1.38
  -7  -1  10    9.88    1.51
   7   1 -10   11.18    1.75
  -7   1  10    8.27    1.57
  -6  -1  10   86.74    3.67
   6  -1 -10   94.39    4.30
   6  -1 -10   89.84    3.61
  -6   1  10   84.52    4.13
   6   1 -10   89.50    3.97
  -5  -1  10    3.09    0.80
   5  -1 -10    2.20    0.57
  -5  -1  10    3.53    0.80
   5  -1 -10    3.53    0.97
   5   1 -10    3.22    0.76
   5   1 -10    2.27    0.71
  -5   1  10    2.75    0.86
   4  -1 -10   34.50    2.16
   4  -1 -10   33.97    2.13
   4  -1 -10   36.84    1.79
  -4  -1  10   35.85    2.05
   4   1 -10   33.67    1.80
   4   1 -10   31.35    1.91
   3  -1 -10    0.29    0.25
   3  -1 -10   -0.10    0.14
   3  -1 -10   -0.04    0.26
  -3  -1  10   -0.36    0.21
   3   1 -10    0.14    0.21
   3   1 -10    0.25    0.24
   2  -1 -10   47.19    1.83
   2  -1 -10   46.99    2.25
  -2  -1  10   47.93    2.14
   2  -1 -10   47.42    2.05
   2   1 -10   47.37    2.14
   2   1 -10   48.13    1.90
   1  -1 -10    0.54    0.31
  -1  -1  10    0.88    0.37
   1  -1 -10    0.32    0.22
   1   1 -10    1.11    0.34
   1   1 -10    0.35    0.25
   0  -1 -10   50.42    1.93
   0  -1 -10   43.52    2.03
   0  -1  10   46.23    1.96
   0   1 -10   46.11    1.98
   0   1 -10   47.34    1.89
  -1  -1 -10   81.09    2.93
   1  -1  10   76.11    2.71
  -1  -1 -10   79.18    2.83
  -1   1 -10   81.66    2.83
  -1   1 -10   81.28    2.86
  -2  -1 -10   12.97    1.31
  -2  -1 -10   13.76    1.33
   2  -1  10   10.82    1.10
   2   1  10   14.62    1.33
  -2   1 -10   13.71    1.32
  -2   1 -10   15.79    1.45
  -3  -1 -10    4.82    0.87
  -3  -1 -10    2.90    0.73
   3  -1  10    5.54    0.87
  -3   1 -10    3.68    0.76
  -3   1 -10    3.08    0.72
  -4  -1 -10   44.48    2.57
  -4  -1 -10   49.54    2.44
   4  -1  10   49.39    2.35
  -4   1 -10   46.13    2.55
  -5  -1 -10    1.24    0.68
   5  -1  10    1.57    0.62
  -5  -1 -10    1.87    0.66
  -5   1 -10    1.87    0.72
  -6  -1 -10    0.67    0.56
  -6   1 -10    0.71    0.57
  -7  -1 -10   -0.19    0.35
  -7   1 -10   -0.11    0.42
  -8  -1 -10   26.90    2.80
  -8   1 -10   22.45    2.81
  -9  -1 -10    0.56    0.66
  -9   1 -10    0.46    0.70
   9  -2 -10   -0.09    0.39
  -9   2  10    0.03    0.68
   8  -2 -10    0.94    0.54
  -8   2  10    1.80    0.96
   7  -2 -10    9.20    1.28
  -7   2  10    9.00    1.72
   6  -2 -10   26.89    1.74
   6  -2 -10   24.75    2.72
  -6   2  10   31.12    2.97
   5  -2 -10   14.60    1.98
   5  -2 -10    9.47    1.10
  -5  -2  10   10.61    1.60
  -5  -2  10   11.01    1.17
   5   2 -10   12.15    1.66
  -5   2  10    9.84    1.62
  -4  -2  10    0.45    0.29
   4  -2 -10    1.53    0.66
   4  -2 -10    0.78    0.35
   4  -2 -10    1.26    0.38
  -4  -2  10    1.05    0.54
   4   2 -10    0.56    0.30
   4   2 -10    0.58    0.47
   3  -2 -10    1.51    0.37
   3  -2 -10    2.88    0.78
  -3  -2  10    3.00    0.78
   3  -2 -10    1.54    0.37
   3   2 -10    2.07    0.58
   3   2 -10    2.09    0.43
   2  -2 -10    0.10    0.14
   2  -2 -10   -0.10    0.12
  -2  -2  10   -0.18    0.23
   2  -2 -10   -0.08    0.24
   2   2 -10   -0.23    0.21
   2   2 -10   -0.17    0.12
   1  -2 -10   -0.09    0.09
   1  -2 -10    0.08    0.25
  -1  -2  10   -0.04    0.21
   1  -2 -10    0.01    0.15
   1   2 -10    0.15    0.24
   1   2 -10    0.04    0.16
   0  -2 -10   19.15    1.35
   0  -2  10   20.35    1.66
   0  -2 -10   17.44    1.08
   0  -2 -10   19.52    1.00
   0   2 -10   17.34    1.03
   1  -2  10   -0.15    0.16
  -1  -2 -10    0.21    0.28
  -1  -2 -10   -0.19    0.19
  -1   2 -10    0.04    0.21
   2  -2  10  232.73    6.42
  -2  -2 -10  232.46    6.76
  -2  -2 -10  233.51    6.60
  -2   2 -10  235.68    6.61
  -3  -2 -10    3.34    0.75
  -3  -2 -10    4.09    0.88
   3  -2  10    3.23    0.66
  -3   2 -10    3.57    0.81
  -4  -2 -10    8.40    1.16
   4  -2  10    7.67    1.09
  -4  -2 -10    7.07    1.23
  -4   2 -10    6.89    1.18
   5  -2  10   18.05    1.84
  -5  -2 -10   17.65    2.22
  -5  -2 -10   22.69    2.15
  -5   2 -10   20.47    2.24
   6  -2  10    1.56    0.63
  -6  -2 -10    0.00    0.52
  -6  -2 -10    0.23    0.41
  -6   2 -10   -0.08    0.39
  -7  -2 -10    4.29    1.07
  -7   2 -10    2.44    1.00
  -8  -2 -10    1.32    0.69
  -8   2 -10    0.16    0.65
  -9   2 -10    0.36    0.78
   9  -3 -10    2.12    0.76
  -9   3  10    1.49    1.18
   8  -3 -10    1.46    0.60
  -8   3  10    0.94    0.92
   7  -3 -10   -0.04    0.30
  -7   3  10   -0.29    0.48
   6  -3 -10    6.25    1.46
   6  -3 -10    5.35    0.86
  -6  -3  10    7.29    1.57
  -6   3  10    7.31    1.59
  -5  -3  10    0.58    0.55
   5  -3 -10   -0.18    0.46
   5  -3 -10    0.12    0.21
  -5   3  10    0.47    0.57
  -4  -3  10   43.02    2.68
   4  -3 -10   46.99    2.87
   4  -3 -10   40.87    1.72
   4  -3 -10   37.11    1.55
   3  -3 -10   -0.18    0.12
   3  -3 -10   -0.15    0.32
  -3  -3  10   -0.06    0.36
   3  -3 -10    0.16    0.17
   2  -3 -10    2.02    0.34
   2  -3 -10    1.52    0.62
   2  -3 -10    1.71    0.31
  -2  -3  10    1.82    0.62
  -1  -3  10    7.91    1.16
   1  -3 -10    9.96    0.88
   1  -3 -10   10.64    1.35
   1  -3 -10   10.78    0.67
   1   3 -10   11.48    0.70
   0  -3 -10    0.42    0.36
   0  -3 -10   -0.03    0.20
   0  -3  10   -0.27    0.21
   0  -3 -10    0.03    0.16
   0   3 -10    0.38    0.24
  -1  -3 -10    4.79    0.81
   1  -3  10    5.43    0.87
  -1  -3 -10    2.85    0.66
  -1   3 -10    6.11    0.87
   2  -3  10   -0.17    0.23
  -2  -3 -10   -0.07    0.30
  -2  -3 -10   -0.06    0.23
  -2   3 -10    0.04    0.28
  -3  -3 -10    2.38    0.67
  -3  -3 -10    2.50    0.74
   3  -3  10    2.17    0.57
  -3   3 -10    3.15    0.79
  -4  -3 -10   56.87    2.64
  -4  -3 -10   52.48    3.13
   4  -3  10   50.69    2.52
  -4   3 -10   52.18    2.92
  -5  -3 -10    5.29    1.34
   5  -3  10    3.76    0.85
  -5  -3 -10    4.35    0.93
  -5   3 -10    6.02    1.32
   6  -3  10   -0.31    0.31
  -6  -3 -10   -0.25    0.60
  -6   3 -10    0.74    0.62
  -7  -3 -10   -0.90    0.66
  -7   3 -10    0.86    0.74
  -8   3 -10   -0.22    0.67
   8  -4 -10    0.02    0.33
  -8   4  10   -0.32    0.89
   7  -4 -10    3.72    0.70
  -7   4  10    4.39    1.48
  -6  -4  10   -0.31    0.62
   6  -4 -10    0.75    0.31
  -6   4  10    0.23    0.70
   5  -4 -10    2.34    1.01
   5  -4 -10    1.59    0.35
  -5  -4  10    1.60    0.76
   5  -4 -10    1.04    0.28
  -5   4  10    1.51    0.79
  -4  -4  10   11.48    1.87
   4  -4 -10   10.46    1.76
  -4   4  10   12.56    1.96
   3  -4 -10    1.47    0.72
  -3  -4  10    1.16    0.68
  -2  -4  10    0.34    0.44
   2  -4 -10    0.28    0.15
   2  -4 -10    0.60    0.55
   2  -4 -10    0.16    0.15
   1  -4 -10    9.17    0.76
   1  -4 -10   11.27    1.53
   1  -4 -10    9.02    0.92
  -1  -4  10    6.31    1.10
   0  -4 -10    0.01    0.25
   0  -4 -10    0.09    0.35
   0  -4  10    0.41    0.37
  -1  -4 -10    1.01    0.48
   1  -4  10    0.56    0.41
  -1  -4 -10    1.86    0.63
  -2  -4 -10    0.48    0.40
   2  -4  10    1.73    0.57
  -2  -4 -10    0.59    0.43
  -2   4 -10    0.53    0.44
  -3  -4 -10   -0.25    0.40
   3  -4  10    0.30    0.35
  -3   4 -10    0.23    0.40
  -4  -4 -10    1.04    0.69
   4  -4  10    1.41    0.51
  -4   4 -10    1.94    0.82
   5  -4  10    7.89    1.25
  -5  -4 -10    7.24    1.53
  -5   4 -10    8.85    1.63
  -6  -4 -10    0.70    0.74
   6  -4  10    0.91    0.51
  -6   4 -10    0.93    0.79
  -7  -4 -10    4.63    1.51
  -7   4 -10    2.45    1.16
  -6  -5  10   10.08    1.97
  -6   5  10    9.80    1.99
  -5  -5  10   -0.49    0.54
  -5   5  10   -0.17    0.63
   4  -5 -10   17.65    2.45
  -4  -5  10   15.30    2.22
  -4   5  10   14.35    2.17
  -3  -5  10   -0.06    0.53
   3  -5 -10   -0.18    0.47
  -3   5  10    1.57    0.85
   2  -5 -10    5.99    1.32
  -2  -5  10    3.92    1.06
  -2   5  10    5.95    1.45
   1  -5 -10    2.55    0.53
  -1  -5  10    2.32    0.82
   0  -5  10    4.16    0.96
   0  -5 -10    2.05    0.59
   1  -5  10    1.33    0.61
  -1  -5 -10    2.17    0.67
  -2  -5 -10   -0.20    0.40
   2  -5  10    0.08    0.35
  -3  -5 -10   -0.38    0.40
   3  -5  10    0.68    0.47
  -4  -5 -10    6.58    1.44
   4  -5  10    5.75    1.03
  -5  -5 -10   -0.15    0.62
   5  -5  10    1.16    0.54
  -3  -6  10    0.75    0.71
  -2  -6  10    0.50    0.61
   1  -6 -10    3.18    0.48
  -1  -6  10    1.93    0.80
   0  -6 -10    3.15    0.72
   0  -6  10    5.93    1.23
  -1  -6 -10    7.07    1.23
   1  -6  10    8.50    1.37
  -2  -6 -10   -0.32    0.38
   2  -6  10   -0.02    0.33
 -10   0  11   -0.02    0.66
  10   0 -11    0.49    0.73
  -9   0  11    0.12    0.53
   9   0 -11   -0.14    0.52
   8   0 -11    0.42    0.49
  -8   0  11   -0.42    0.51
   7   0 -11    0.17    0.39
  -7   0  11   -0.36    0.31
   6   0 -11   -0.33    0.26
  -6   0  11    0.28    0.42
   6   0 -11   -0.01    0.35
   5   0 -11    0.57    0.43
   5   0 -11    0.02    0.30
   4   0 -11   -0.11    0.23
   4   0 -11    0.34    0.36
   3   0 -11   -0.24    0.18
   3   0 -11    0.02    0.23
   2   0 -11    0.16    0.26
   2   0 -11    0.03    0.27
   1   0 -11    0.17    0.17
   1   0 -11   -0.17    0.18
   0   0  11    0.27    0.19
   0   0 -11    0.12    0.20
   0   0 -11   -0.06    0.16
  -1   0 -11    0.03    0.19
  -1   0 -11    0.14    0.23
   1   0  11    0.19    0.19
   2   0  11    0.00    0.21
  -2   0 -11    0.04    0.20
  -2   0 -11   -0.12    0.27
   3   0  11   -0.15    0.24
  -3   0 -11   -0.26    0.22
  -3   0 -11   -0.01    0.21
  -4   0 -11   -0.32    0.28
   4   0  11   -0.01    0.25
  -4   0 -11    0.23    0.30
  -5   0 -11    0.19    0.36
  -6   0 -11    0.25    0.38
  -7   0 -11   -0.15    0.39
  -8   0 -11    0.05    0.47
  -9   0 -11   -0.16    0.52
  10  -1 -11    0.62    0.64
 -10   1  11    0.77    0.84
  -9  -1  11    5.90    2.09
   9  -1 -11    4.35    1.17
  -9   1  11    3.66    1.25
   9   1 -11    5.77    1.45
   8  -1 -11    1.21    0.64
  -8  -1  11    0.13    0.50
   8   1 -11    0.23    0.54
  -8   1  11   -0.24    0.45
  -7  -1  11    2.70    0.88
   7  -1 -11    1.96    0.68
   7  -1 -11    3.20    1.02
   7   1 -11    7.44    1.48
  -7   1  11    2.10    0.92
  -6  -1  11   20.15    1.98
   6  -1 -11   19.03    2.26
   6  -1 -11   16.85    1.69
  -6   1  11   18.72    2.23
   6   1 -11   18.80    1.89
   6   1 -11   16.55    1.92
   5  -1 -11    7.43    1.32
  -5  -1  11   11.83    1.43
   5  -1 -11   10.94    1.30
   5   1 -11   13.50    1.53
   5   1 -11   10.28    1.42
   4  -1 -11    0.64    0.37
   4  -1 -11    0.32    0.38
  -4  -1  11    0.59    0.43
   4   1 -11    0.29    0.38
   4   1 -11    0.06    0.26
   3  -1 -11   28.30    1.72
   3  -1 -11   27.77    1.78
  -3  -1  11   25.60    1.66
   3  -1 -11   25.31    1.40
   3   1 -11   25.42    1.62
   3   1 -11   25.69    1.45
   2  -1 -11   19.80    1.80
   2  -1 -11   22.83    1.22
  -2  -1  11   21.40    1.40
   2   1 -11   22.50    1.41
   2   1 -11   20.45    1.23
   1  -1 -11    9.26    1.13
  -1  -1  11    9.83    1.07
   1  -1 -11    8.99    0.89
   1   1 -11   10.47    1.08
   1   1 -11   11.57    1.10
   0  -1 -11  119.66    3.62
   0  -1 -11  117.60    3.88
   0   1 -11  116.57    3.58
   0   1 -11  107.46    3.65
  -1  -1 -11    1.32    0.42
   1  -1  11    0.50    0.26
  -1  -1 -11    2.21    0.55
  -1   1 -11    0.84    0.38
  -1   1 -11    1.16    0.40
   2  -1  11   12.68    1.20
  -2  -1 -11   14.13    1.40
  -2  -1 -11   17.65    1.61
   2   1  11   15.32    1.31
  -2   1 -11   14.30    1.39
  -2   1 -11   14.09    1.33
   3  -1  11   55.10    2.42
  -3  -1 -11   55.49    2.73
  -3  -1 -11   59.20    2.65
  -3   1 -11   56.28    2.65
  -3   1 -11   57.53    2.62
  -4  -1 -11    5.45    0.97
   4  -1  11    5.05    0.92
  -4  -1 -11    4.25    0.97
  -4   1 -11    3.34    0.82
  -5  -1 -11   11.58    1.50
   5  -1  11    7.67    1.14
  -5  -1 -11    9.76    1.52
  -5   1 -11   12.22    1.69
  -6  -1 -11    0.20    0.39
  -6   1 -11   -0.14    0.35
  -7  -1 -11    2.98    0.99
  -7   1 -11    3.14    1.03
  -8  -1 -11    2.14    0.93
  -8   1 -11    2.26    0.93
  -9  -1 -11   -0.19    0.56
  -9   1 -11   -0.13    0.72
   9  -2 -11    0.00    0.44
  -9   2  11    1.11    1.03
   8  -2 -11    2.80    0.83
  -8   2  11    2.74    1.07
   7  -2 -11    1.29    0.78
   7  -2 -11    0.25    0.36
  -7   2  11    0.41    0.60
   6  -2 -11   22.59    1.93
   6  -2 -11   27.01    2.90
  -6   2  11   28.53    3.00
  -5  -2  11   -0.29    0.29
  -5  -2  11    0.08    0.29
   5  -2 -11    0.37    0.30
   5  -2 -11    1.11    0.68
   5   2 -11   -0.17    0.36
   4  -2 -11    5.07    0.79
   4  -2 -11    4.66    1.06
  -4  -2  11    5.07    1.07
   4  -2 -11    6.18    0.81
   4   2 -11    7.50    1.18
   4   2 -11    6.08    0.81
   3  -2 -11    8.71    0.90
  -3  -2  11    6.88    1.15
   3  -2 -11    9.71    0.94
   3  -2 -11   11.33    1.50
   3   2 -11   12.87    1.53
   3   2 -11    9.23    0.92
   2  -2 -11    8.45    1.23
   2  -2 -11    7.08    0.73
  -2  -2  11    8.00    1.14
   2  -2 -11    6.82    0.75
   2   2 -11    7.70    1.04
   2   2 -11    7.79    0.80
  -1  -2  11   23.14    1.90
   1  -2 -11   17.83    1.04
   1  -2 -11   17.78    0.97
   1  -2 -11   18.34    1.69
   1   2 -11   19.40    1.59
   1   2 -11   17.34    1.02
   0  -2 -11    5.03    0.64
   0  -2 -11    4.79    0.69
   0  -2  11    3.47    0.67
   0  -2 -11    4.20    0.81
   0   2 -11    3.51    0.59
   1  -2  11   95.11    3.33
  -1  -2 -11   91.35    3.45
  -1  -2 -11   92.64    3.30
  -1   2 -11   89.94    3.18
  -2  -2 -11   72.53    2.96
   2  -2  11   66.59    2.74
  -2  -2 -11   70.25    3.02
  -2   2 -11   70.63    2.90
  -3  -2 -11   21.81    1.56
  -3  -2 -11   27.00    2.32
   3  -2  11   22.98    1.52
  -3   2 -11   28.68    1.89
   4  -2  11   18.08    1.69
  -4  -2 -11   18.69    2.01
  -4  -2 -11   20.03    1.88
  -4   2 -11   17.94    1.97
   5  -2  11   15.70    1.73
  -5  -2 -11   15.76    1.73
  -5  -2 -11   14.57    2.00
  -5   2 -11   14.95    1.96
  -6  -2 -11    0.33    0.38
   6  -2  11    0.27    0.39
  -6  -2 -11    0.02    0.55
  -6   2 -11   -0.11    0.43
  -7  -2 -11    4.32    1.05
  -7   2 -11    5.68    1.47
  -8  -2 -11    0.13    0.57
  -8   2 -11   -0.48    0.62
  -9   2 -11    1.44    0.96
   9  -3 -11    0.13    0.43
   8  -3 -11   10.26    1.43
  -8   3  11    6.50    1.74
   7  -3 -11    0.90    0.47
  -7   3  11    2.40    1.07
   6  -3 -11   13.44    2.15
   6  -3 -11   11.04    1.19
  -6   3  11   10.71    1.87
   5  -3 -11   17.38    2.33
  -5  -3  11   17.76    2.16
   5  -3 -11   14.03    1.20
  -5   3  11   12.45    1.96
   4  -3 -11   59.97    2.26
  -4  -3  11   58.77    3.26
   4  -3 -11   54.28    3.23
   4  -3 -11   61.75    2.13
   3  -3 -11   53.46    1.83
  -3  -3  11   51.32    2.91
   3  -3 -11   52.38    2.96
   3  -3 -11   52.51    1.85
   2  -3 -11   52.55    1.76
  -2  -3  11   53.97    2.79
   2  -3 -11   48.34    2.73
   2  -3 -11   50.58    1.80
  -1  -3  11   22.72    2.01
   1  -3 -11   21.00    2.01
   1  -3 -11   20.07    1.13
   1  -3 -11   21.61    1.04
   1   3 -11   20.25    1.03
   0  -3 -11    5.55    0.80
   0  -3 -11    4.64    0.91
   0  -3  11    3.98    0.81
   0  -3 -11    5.00    0.64
   0   3 -11    6.65    0.80
  -1  -3 -11   25.21    1.63
  -1  -3 -11   27.21    1.77
   1  -3  11   24.35    1.65
  -1   3 -11   28.25    1.55
  -2  -3 -11   67.92    3.06
  -2  -3 -11   56.60    2.76
   2  -3  11   66.15    2.77
  -2   3 -11   60.97    2.73
   3  -3  11   -0.19    0.19
  -3  -3 -11    0.31    0.43
  -3  -3 -11   -0.34    0.24
  -3   3 -11    0.52    0.43
  -4  -3 -11   -0.30    0.39
  -4  -3 -11    0.24    0.33
   4  -3  11    0.16    0.34
  -4   3 -11   -0.06    0.39
  -5  -3 -11    0.78    0.49
   5  -3  11    0.23    0.35
  -5  -3 -11    0.93    0.66
  -5   3 -11   -0.20    0.41
  -6  -3 -11    7.04    1.66
  -6  -3 -11   12.58    2.46
   6  -3  11    9.71    1.45
  -6   3 -11    7.81    1.56
  -7  -3 -11    3.17    1.31
  -7   3 -11    1.75    1.00
  -8   3 -11    3.62    1.36
   8  -4 -11   -0.02    0.33
   7  -4 -11    2.12    0.54
  -7   4  11    1.40    0.97
   6  -4 -11    1.99    0.45
  -6  -4  11    2.18    0.95
   6  -4 -11    2.47    1.08
  -6   4  11    1.32    0.96
  -5  -4  11    1.48    0.87
   5  -4 -11    2.90    0.43
   5  -4 -11    1.75    0.58
   5  -4 -11    2.25    0.99
  -5   4  11    2.76    1.06
   4  -4 -11    7.32    0.49
   4  -4 -11    9.84    1.78
  -4  -4  11    7.80    1.57
  -4   4  11   12.17    1.95
   3  -4 -11   31.06    2.89
  -3  -4  11   26.36    2.61
   2  -4 -11    1.18    0.27
   2  -4 -11    0.79    0.58
   2  -4 -11    1.14    0.30
  -2  -4  11    0.43    0.50
   1  -4 -11    0.46    0.27
   1  -4 -11    0.25    0.39
  -1  -4  11    0.16    0.37
   1  -4 -11   -0.03    0.15
   0  -4  11   -0.10    0.26
   0  -4 -11    0.60    0.49
   0  -4 -11   -0.08    0.23
   1  -4  11    1.40    0.58
  -1  -4 -11    1.38    0.63
  -1  -4 -11    1.54    0.57
  -2  -4 -11    0.82    0.48
  -2  -4 -11    1.51    0.62
   2  -4  11    0.71    0.46
  -2   4 -11    0.57    0.44
   3  -4  11   10.54    1.36
  -3  -4 -11    7.99    1.35
  -3   4 -11   10.81    1.55
   4  -4  11    1.55    0.58
  -4  -4 -11    0.54    0.60
  -4   4 -11    1.23    0.71
  -5  -4 -11   21.03    2.76
   5  -4  11   17.81    1.84
  -5   4 -11   20.89    2.46
  -6  -4 -11    3.99    1.31
   6  -4  11    2.65    0.87
  -6   4 -11    2.85    1.11
  -7  -4 -11   19.92    2.99
  -7   4 -11   18.96    2.67
  -6  -5  11    0.15    0.79
  -6   5  11    0.80    0.96
  -5  -5  11    3.14    1.16
  -5   5  11    1.69    1.03
  -4  -5  11   -0.33    0.55
   4  -5 -11   -0.06    0.71
  -4   5  11    0.47    0.72
  -3  -5  11    0.74    0.61
   3  -5 -11    1.03    0.79
  -3   5  11    1.03    0.73
  -2  -5  11    1.37    0.68
   2  -5 -11    4.06    1.12
   1  -5 -11    1.49    0.44
  -1  -5  11    1.00    0.63
   0  -5 -11    0.09    0.31
   0  -5  11    0.46    0.46
  -1  -5 -11    0.94    0.54
   1  -5  11    2.57    0.75
  -2  -5 -11    6.38    1.25
   2  -5  11    7.84    1.24
   3  -5  11    8.46    1.26
  -3  -5 -11    7.83    1.52
   4  -5  11    3.36    0.85
  -4  -5 -11    1.91    0.92
   5  -5  11    0.56    0.49
  -5  -5 -11    0.38    0.76
  -2  -6  11    0.22    0.63
  -1  -6  11    0.68    0.65
   1  -6 -11    0.40    0.29
   0  -6 -11    0.35    0.40
   0  -6  11    0.18    0.49
   1  -6  11    2.76    0.86
  -1  -6 -11    2.46    0.78
   2  -6  11   -0.10    0.38
  -2  -6 -11    0.30    0.51
 -10   0  12   -0.38    0.63
  10   0 -12    0.52    0.72
  -9   0  12   11.55    2.08
   9   0 -12    7.29    1.52
  -8   0  12    3.30    1.03
   8   0 -12    4.94    1.25
   7   0 -12   -0.16    0.34
  -7   0  12    0.09    0.41
   7   0 -12    0.50    0.52
   6   0 -12   13.27    1.81
  -6   0  12    9.04    1.53
   6   0 -12   10.98    1.52
   5   0 -12   16.97    1.84
   5   0 -12   17.11    1.73
   4   0 -12   40.51    2.16
   4   0 -12   41.03    2.26
   3   0 -12    1.78    0.47
   3   0 -12    3.45    0.76
   2   0 -12  303.95    8.06
   2   0 -12  304.71    7.90
   1   0 -12   31.23    1.60
   1   0 -12   29.85    1.68
  -1   0  12   32.00    1.54
   0   0  12   14.91    1.23
   0   0 -12   12.61    1.19
   0   0 -12   14.64    1.36
  -1   0 -12    0.77    0.37
   1   0  12    1.81    0.47
  -1   0 -12    0.99    0.41
  -2   0 -12   47.33    2.29
   2   0  12   46.30    2.05
  -2   0 -12   47.04    2.26
   3   0  12   90.50    3.37
  -3   0 -12   92.50    3.66
  -3   0 -12   92.37    3.58
  -4   0 -12   12.58    1.64
  -4   0 -12   10.17    1.41
   4   0  12   10.81    1.34
  -5   0 -12   19.47    2.06
  -6   0 -12    6.28    1.29
  -7   0 -12    3.38    1.04
  -8   0 -12    0.52    0.58
  -9   0 -12   23.41    2.89
  10  -1 -12    0.72    0.77
 -10   1  12    1.18    0.96
   9  -1 -12    6.50    1.43
   9   1 -12    1.06    0.85
  -9   1  12    7.77    1.84
  -8  -1  12    1.43    0.76
   8  -1 -12    2.32    0.86
   8   1 -12    0.90    0.74
  -8   1  12    1.55    0.86
   7  -1 -12    5.68    1.12
   7  -1 -12    5.52    1.36
  -7  -1  12    5.31    1.14
   7   1 -12    5.54    1.32
  -7   1  12    2.21    0.89
   6  -1 -12    0.87    0.58
  -6  -1  12    0.06    0.35
   6  -1 -12    0.22    0.37
  -6   1  12    0.81    0.51
   6   1 -12    0.46    0.50
   6   1 -12    0.46    0.42
   5  -1 -12    5.90    1.19
   5  -1 -12    5.41    0.92
   5   1 -12    8.80    1.36
   5   1 -12    5.79    1.03
  -4  -1  12    2.50    0.74
   4  -1 -12    0.71    0.48
   4  -1 -12    1.85    0.54
   4   1 -12    1.61    0.57
   4   1 -12    0.72    0.38
   3  -1 -12   53.19    2.21
   3  -1 -12   51.79    2.59
  -3  -1  12   48.13    2.39
   3   1 -12   47.57    2.38
   3   1 -12   51.79    2.26
  -2  -1  12    1.31    0.47
   2  -1 -12    1.62    0.43
   2  -1 -12    1.13    0.50
   2   1 -12    0.70    0.34
   2   1 -12    2.24    0.54
  -1  -1  12    3.92    0.73
   1  -1 -12    3.23    0.71
   1  -1 -12    4.06    0.64
   1   1 -12    3.07    0.59
   1   1 -12    4.06    0.72
   0  -1  12    1.48    0.45
   0  -1 -12    1.49    0.45
   0  -1 -12    2.43    0.62
   0   1 -12    1.17    0.40
   0   1 -12    1.33    0.40
  -1  -1 -12  215.94    6.20
   1  -1  12  213.95    5.96
  -1  -1 -12  213.46    6.07
  -1   1 -12  212.17    6.05
  -1   1 -12  220.78    6.15
  -2  -1 -12   31.23    1.82
  -2  -1 -12   30.74    1.81
   2  -1  12   26.89    1.56
  -2   1 -12   28.15    1.70
   2   1  12   30.92    1.62
  -2   1 -12   27.95    1.70
   3  -1  12    4.11    0.77
  -3  -1 -12    2.81    0.76
  -3  -1 -12    3.05    0.73
  -3   1 -12    2.82    0.76
  -3   1 -12    2.87    0.70
   4  -1  12   10.77    1.36
  -4  -1 -12   10.68    1.53
  -4  -1 -12    7.70    1.25
  -4   1 -12    9.53    1.39
  -5  -1 -12   -0.06    0.31
   5  -1  12    0.17    0.36
  -5  -1 -12    1.04    0.56
  -5   1 -12    0.84    0.50
  -6  -1 -12   21.61    2.27
  -6   1 -12   19.74    2.34
  -7  -1 -12   -0.23    0.47
  -7   1 -12    0.66    0.68
  -8  -1 -12    1.94    0.84
  -8   1 -12    4.81    1.35
  -9  -1 -12   -0.32    0.62
  -9   1 -12    0.51    0.87
   9  -2 -12    0.56    0.60
  -9   2  12    0.74    0.90
   8  -2 -12    2.08    0.78
  -8   2  12    1.54    0.80
   7  -2 -12    1.06    0.71
   7  -2 -12    0.07    0.31
  -7   2  12    0.26    0.55
   6  -2 -12   -0.11    0.44
   6  -2 -12   -0.14    0.26
  -6   2  12   -0.31    0.37
   5  -2 -12   42.23    2.06
  -5  -2  12   40.56    2.05
   5  -2 -12   36.22    2.61
  -5  -2  12   43.87    2.72
   5   2 -12   38.15    1.96
   5   2 -12   44.08    2.64
   4  -2 -12    0.57    0.31
  -4  -2  12   -0.23    0.36
   4  -2 -12    0.55    0.50
   4   2 -12   -0.16    0.20
   4   2 -12    0.29    0.40
   3  -2 -12    0.06    0.33
   3  -2 -12    0.05    0.19
  -3  -2  12   -0.18    0.23
   3  -2 -12    0.31    0.23
   3   2 -12    0.61    0.45
   3   2 -12    0.48    0.26
  -2  -2  12   61.76    2.78
   2  -2 -12   58.06    2.87
   2  -2 -12   57.25    2.10
   2  -2 -12   57.37    2.15
   2   2 -12   54.42    2.12
   2   2 -12   60.65    2.66
  -1  -2  12   52.33    2.50
   1  -2 -12   55.26    2.13
   1  -2 -12   51.50    1.96
   1  -2 -12   54.23    2.65
   1   2 -12   58.64    2.50
   1   2 -12   57.32    2.13
   0  -2 -12    9.26    0.88
   0  -2 -12    8.37    1.16
   0  -2  12   13.87    1.40
   0  -2 -12   11.99    1.15
   0   2 -12    9.72    1.12
   0   2 -12    9.01    0.98
  -1  -2 -12    1.45    0.51
   1  -2  12    2.59    0.61
  -1  -2 -12    2.28    0.60
  -1   2 -12    2.75    0.62
  -2  -2 -12   55.19    2.61
  -2  -2 -12   53.72    2.66
   2  -2  12   54.47    2.46
  -2   2 -12   54.40    2.53
   3  -2  12    0.63    0.41
  -3  -2 -12    1.27    0.54
  -3  -2 -12    0.48    0.46
  -3   2 -12    1.01    0.47
   4  -2  12   16.47    1.68
  -4  -2 -12   18.24    2.14
  -4  -2 -12   15.01    1.72
  -4   2 -12   13.07    1.68
  -5  -2 -12   28.30    2.00
   5  -2  12   33.48    2.14
  -5  -2 -12   32.33    2.95
  -5   2 -12   25.19    2.53
   6  -2  12    0.45    0.45
  -6  -2 -12    0.85    0.79
  -6  -2 -12    0.38    0.44
  -6   2 -12    0.54    0.54
  -7  -2 -12    0.60    0.60
  -7   2 -12    0.16    0.60
  -8  -2 -12    0.63    0.65
  -8   2 -12    0.05    0.62
   9  -3 -12    2.06    0.77
   8  -3 -12    0.24    0.39
  -8   3  12   -0.79    0.63
   7  -3 -12    0.11    0.30
   7  -3 -12    0.23    0.64
  -7   3  12    0.16    0.69
   6  -3 -12    0.40    0.34
   6  -3 -12    0.33    0.59
  -6   3  12    0.33    0.62
  -5  -3  12    1.75    0.77
   5  -3 -12    0.30    0.28
   5  -3 -12    0.17    0.60
  -5   3  12   -0.14    0.47
   4  -3 -12    8.11    1.48
   4  -3 -12    5.97    0.72
   4  -3 -12    7.08    0.83
  -4  -3  12    6.74    1.36
   3  -3 -12   36.42    1.49
   3  -3 -12   25.19    2.51
   3  -3 -12   35.14    1.49
  -3  -3  12   34.98    2.36
   2  -3 -12   14.57    1.80
   2  -3 -12   15.26    0.89
  -2  -3  12   18.48    1.97
   2  -3 -12   12.90    0.87
   1  -3 -12    0.13    0.21
  -1  -3  12    0.80    0.53
   1  -3 -12   -0.01    0.15
   1  -3 -12   -0.15    0.33
   1   3 -12   -0.05    0.20
   0  -3 -12    1.39    0.58
   0  -3 -12    1.23    0.42
   0  -3  12   -0.05    0.22
   0   3 -12    1.10    0.37
   1  -3  12    1.75    0.61
  -1  -3 -12    1.42    0.59
  -1  -3 -12    1.44    0.47
  -1   3 -12    1.37    0.47
   2  -3  12   29.97    1.84
  -2  -3 -12   28.12    2.34
  -2  -3 -12   30.86    1.98
  -2   3 -12   27.61    1.80
  -3  -3 -12    9.45    1.41
  -3  -3 -12   13.53    1.60
   3  -3  12   14.45    1.54
  -3   3 -12   14.82    1.75
  -4  -3 -12    2.42    0.75
   4  -3  12    1.75    0.59
  -4  -3 -12    1.46    0.74
  -4   3 -12    2.03    0.76
  -5  -3 -12    0.41    0.60
   5  -3  12   -0.08    0.32
  -5  -3 -12   -0.32    0.35
  -5   3 -12    0.15    0.53
  -6  -3 -12    0.29    0.47
   6  -3  12    0.82    0.55
  -6  -3 -12    1.08    0.88
  -6   3 -12    1.01    0.68
  -7  -3 -12   -0.34    0.64
  -7   3 -12   -0.06    0.63
  -8   3 -12    0.98    0.89
   7  -4 -12    0.33    0.34
  -7   4  12    0.55    0.81
  -6  -4  12   -0.02    0.67
   6  -4 -12   -0.18    0.20
   6  -4 -12    0.68    0.77
  -6   4  12    0.09    0.69
  -5  -4  12    0.39    0.69
   5  -4 -12    0.19    0.20
   5  -4 -12   -0.41    0.45
  -5   4  12    0.52    0.77
   4  -4 -12    2.76    0.38
   4  -4 -12    2.05    0.91
  -4  -4  12    3.36    1.11
   4  -4 -12    1.69    0.34
  -4   4  12    1.87    0.89
   3  -4 -12    1.78    0.32
   3  -4 -12    1.46    0.81
   3  -4 -12    1.70    0.31
  -3  -4  12    1.85    0.74
   2  -4 -12    7.07    1.43
   2  -4 -12    6.69    0.64
   2  -4 -12    6.14    0.70
  -2  -4  12    5.63    1.17
   1  -4 -12   -0.23    0.44
  -1  -4  12   -0.06    0.37
   1  -4 -12    0.28    0.26
   0  -4  12   12.32    1.57
   0  -4 -12   14.35    1.73
   0  -4 -12   13.36    1.38
  -1  -4 -12    0.27    0.43
   1  -4  12    0.02    0.38
  -1  -4 -12    0.00    0.27
  -2  -4 -12    1.24    0.59
  -2  -4 -12    0.64    0.50
   2  -4  12    0.88    0.51
  -3  -4 -12    1.85    0.77
   3  -4  12    0.89    0.50
  -3   4 -12    1.83    0.68
   4  -4  12    3.55    0.84
  -4  -4 -12    5.09    1.34
  -4   4 -12    3.21    1.03
   5  -4  12    0.77    0.52
  -5  -4 -12    0.10    0.57
  -5   4 -12    0.89    0.77
   6  -4  12    0.11    0.41
  -6  -4 -12    0.14    0.77
  -6   4 -12   -0.17    0.61
  -7  -4 -12    1.61    1.12
  -7   4 -12    0.80    0.75
  -6  -5  12    0.32    0.84
  -6   5  12    0.79    1.02
   5  -5 -12    0.15    0.68
  -5  -5  12   -0.35    0.62
  -5   5  12   -0.48    0.74
  -4  -5  12    4.18    1.34
   4  -5 -12    5.61    1.51
  -4   5  12   12.89    2.17
   3  -5 -12    6.78    1.57
  -3  -5  12    4.33    1.23
  -3   5  12    6.11    1.48
  -2  -5  12    5.12    1.28
   2  -5 -12    7.19    1.45
  -1  -5  12   10.09    1.59
   1  -5 -12    7.83    0.95
   0  -5 -12    6.14    1.02
   0  -5  12    8.26    1.44
   1  -5  12    1.77    0.67
  -1  -5 -12    1.45    0.62
  -2  -5 -12    1.03    0.65
   2  -5  12    0.11    0.42
   3  -5  12   14.39    1.74
  -3  -5 -12   13.73    2.00
  -4  -5 -12    7.84    1.69
   4  -5  12    7.39    1.23
  -5  -5 -12   -0.56    0.59
   5  -5  12   -0.05    0.33
  -2  -6  12    2.48    1.00
  -1  -6  12    0.40    0.61
   1  -6 -12    0.66    0.31
   0  -6 -12    5.88    0.97
   0  -6  12    4.55    1.14
   1  -6  12    1.83    0.76
  -1  -6 -12    1.68    0.68
 -10   0  13    0.38    0.82
  10   0 -13    0.01    0.62
  -9   0  13   -0.25    0.73
   9   0 -13    0.28    0.58
   8   0 -13    0.50    0.57
  -8   0  13    0.11    0.57
   7   0 -13    0.28    0.44
   7   0 -13   -0.24    0.43
  -7   0  13   -0.08    0.40
   6   0 -13   -0.12    0.40
  -6   0  13    0.06    0.41
   6   0 -13   -0.23    0.29
   5   0 -13   -0.13    0.30
   5   0 -13    0.26    0.37
   4   0 -13    0.28    0.31
   4   0 -13    0.45    0.36
   3   0 -13   -0.21    0.24
   3   0 -13   -0.25    0.22
   2   0 -13    0.12    0.22
   2   0 -13    0.06    0.26
   1   0 -13   -0.06    0.18
   1   0 -13    0.23    0.29
  -1   0  13   -0.10    0.16
   0   0  13    0.03    0.20
   0   0 -13    0.00    0.21
   0   0 -13    0.09    0.25
  -1   0 -13   -0.09    0.20
  -1   0 -13   -0.16    0.17
   1   0  13   -0.18    0.16
  -2   0 -13   -0.23    0.22
   2   0  13    0.01    0.21
  -2   0 -13   -0.13    0.19
  -3   0 -13   -0.22    0.29
  -3   0 -13    0.06    0.27
   3   0  13   -0.02    0.28
  -4   0 -13    0.02    0.36
   4   0  13   -0.04    0.25
  -4   0 -13   -0.20    0.28
  -5   0 -13   -0.21    0.28
  -6   0 -13   -0.16    0.30
  -7   0 -13   -0.04    0.40
  -8   0 -13    0.18    0.53
  -9   0 -13    0.72    0.72
  10  -1 -13   -0.55    0.52
 -10   1  13   -0.79    0.69
   9  -1 -13   10.30    1.76
   9   1 -13    6.72    1.44
  -9   1  13    7.14    1.76
   8  -1 -13    0.34    0.54
  -8  -1  13    1.97    0.86
   8   1 -13    2.10    0.88
  -8   1  13    0.54    0.69
   7  -1 -13    0.76    0.66
   7  -1 -13    1.35    0.65
  -7  -1  13    1.29    0.65
  -7   1  13    2.90    0.97
   7   1 -13    1.29    0.70
  -6  -1  13   -0.10    0.38
   6  -1 -13    0.62    0.61
   6  -1 -13   -0.16    0.30
  -6   1  13    0.27    0.58
   6   1 -13    0.25    0.39
   6   1 -13   -0.01    0.40
   5  -1 -13   -0.19    0.45
   5  -1 -13   -0.13    0.23
   5   1 -13    0.24    0.42
   5   1 -13    0.05    0.35
   4  -1 -13    6.45    0.93
  -4  -1  13    5.06    0.97
   4  -1 -13    5.87    1.16
   4   1 -13    7.60    1.19
   4   1 -13    7.58    1.11
   3  -1 -13   40.72    1.95
   3  -1 -13   41.19    2.31
  -3  -1  13   42.04    2.19
   3   1 -13   42.31    2.24
   3   1 -13   34.54    1.90
   2  -1 -13   29.38    1.56
   2  -1 -13   31.80    1.92
  -2  -1  13   28.68    1.72
   2   1 -13   33.11    1.69
   2   1 -13   25.32    1.62
   1  -1 -13    0.89    0.34
   1  -1 -13    0.56    0.36
  -1  -1  13    0.39    0.32
   1   1 -13    0.83    0.36
   1   1 -13    0.74    0.35
   0  -1  13    2.15    0.52
   0  -1 -13    1.81    0.60
   0  -1 -13    1.17    0.42
   0   1 -13    1.78    0.50
   0   1 -13    2.16    0.55
  -1  -1 -13   28.36    1.65
  -1  -1 -13   26.04    1.67
   1  -1  13   26.95    1.55
  -1   1 -13   23.54    1.55
  -1   1 -13   27.57    1.61
  -2  -1 -13    4.38    0.88
  -2  -1 -13    2.41    0.64
   2  -1  13    2.84    0.63
  -2   1 -13    2.73    0.67
  -2   1 -13    2.42    0.63
   2   1  13    2.76    0.60
   3  -1  13    9.49    1.18
  -3  -1 -13    7.11    1.12
  -3  -1 -13   11.92    1.52
  -3   1 -13   14.29    1.66
  -3   1 -13   12.42    1.52
   3   1  13   11.26    1.32
  -4  -1 -13    5.59    1.17
   4  -1  13    4.48    0.87
  -4  -1 -13    3.51    0.87
  -4   1 -13    4.20    0.95
  -5  -1 -13    1.70    0.81
   5  -1  13    1.36    0.58
  -5  -1 -13    1.89    0.71
  -5   1 -13    1.55    0.65
  -6  -1 -13   16.15    2.07
  -6   1 -13   12.05    1.80
  -7  -1 -13    4.57    1.16
  -7   1 -13    1.40    0.80
  -8  -1 -13    0.85    0.63
  -8   1 -13   -0.21    0.54
  -9  -1 -13    7.62    1.62
  -9   1 -13    8.93    1.93
   9  -2 -13    0.20    0.49
  -9   2  13    0.96    0.84
   8  -2 -13    3.01    0.88
  -8   2  13    1.25    0.88
   7  -2 -13   -0.01    0.52
   7  -2 -13    0.51    0.46
  -7   2  13    1.21    0.76
   6  -2 -13    9.97    1.28
   6  -2 -13    9.26    1.71
  -6   2  13   11.21    1.89
   5  -2 -13   42.24    2.85
   5  -2 -13   45.67    2.21
  -5  -2  13   43.30    2.21
  -5  -2  13   47.25    3.12
   5   2 -13   41.91    2.15
   5   2 -13   43.13    2.73
  -4  -2  13   21.65    2.19
   4  -2 -13   22.69    1.42
   4  -2 -13   26.68    2.60
   4   2 -13   29.55    2.51
   4   2 -13   24.12    1.45
   3  -2 -13    7.54    0.89
   3  -2 -13    8.49    0.95
   3  -2 -13   10.05    1.51
  -3  -2  13    9.82    1.39
   3   2 -13    9.98    1.38
   3   2 -13    9.84    1.03
   2  -2 -13   26.89    1.93
   2  -2 -13   24.52    1.35
   2  -2 -13   27.01    1.37
  -2  -2  13   26.03    1.78
   2   2 -13   23.78    1.34
   2   2 -13   26.12    1.72
   1  -2 -13    0.12    0.33
   1  -2 -13    0.14    0.22
  -1  -2  13    0.04    0.26
   1  -2 -13    0.10    0.18
   1   2 -13    0.07    0.19
   1   2 -13    0.17    0.28
   0  -2  13    7.30    1.08
   0  -2 -13    4.68    0.74
   0  -2 -13    5.37    0.97
   0  -2 -13    4.90    0.67
   0   2 -13    7.04    0.97
   0   2 -13    5.08    0.78
   1  -2  13    0.30    0.32
  -1  -2 -13   -0.20    0.20
  -1  -2 -13    0.15    0.28
  -1   2 -13    0.43    0.31
  -2  -2 -13   63.95    2.97
  -2  -2 -13   63.94    3.02
   2  -2  13   68.88    2.89
  -2   2 -13   71.46    2.97
  -3  -2 -13   -0.12    0.36
  -3  -2 -13    0.38    0.42
   3  -2  13   -0.18    0.24
  -3   2 -13    0.05    0.32
  -4  -2 -13   75.15    3.42
  -4  -2 -13   77.92    3.83
   4  -2  13   79.42    3.35
  -4   2 -13   73.81    3.56
   5  -2  13    2.19    0.68
  -5  -2 -13    2.94    0.92
  -5  -2 -13    3.04    0.87
  -5   2 -13    2.91    0.92
   6  -2  13   15.65    1.86
  -6  -2 -13   21.49    2.35
  -6  -2 -13   17.46    2.41
  -6   2 -13   20.46    2.48
  -7  -2 -13    1.57    0.73
  -7   2 -13    1.55    0.95
  -8  -2 -13    1.82    0.89
  -8   2 -13    4.53    1.39
   8  -3 -13    2.37    0.72
  -8   3  13    1.56    0.97
   7  -3 -13    4.00    0.87
   7  -3 -13    4.77    1.43
  -7   3  13    3.57    1.36
   6  -3 -13    5.16    0.85
   6  -3 -13    3.73    1.20
  -6   3  13    6.31    1.49
   5  -3 -13   24.39    2.76
   5  -3 -13   22.09    1.38
  -5  -3  13   28.90    2.88
  -4  -3  13    0.72    0.58
   4  -3 -13   -0.16    0.50
   4  -3 -13    0.05    0.21
   3  -3 -13   14.99    0.96
  -3  -3  13   15.29    1.86
   3  -3 -13   13.83    0.96
   3  -3 -13   13.42    1.85
   2  -3 -13    0.74    0.30
   2  -3 -13    0.48    0.23
   2  -3 -13    0.66    0.47
  -2  -3  13    0.28    0.39
   1  -3 -13   39.34    2.40
   1  -3 -13   39.30    1.78
  -1  -3  13   37.41    2.28
   1  -3 -13   36.15    1.60
   1   3 -13   38.97    1.68
   0  -3 -13    3.65    0.92
   0  -3  13    2.50    0.70
   0  -3 -13    3.36    0.69
   0   3 -13    3.75    0.68
  -1  -3 -13   28.46    1.82
   1  -3  13   29.03    1.88
  -1  -3 -13   28.16    1.94
  -1   3 -13   26.81    1.63
  -2  -3 -13    5.91    1.09
  -2  -3 -13    8.59    1.28
   2  -3  13    6.71    1.05
  -2   3 -13    9.88    1.34
   3  -3  13    0.13    0.34
  -3  -3 -13    0.13    0.35
  -3  -3 -13    0.63    0.52
  -3   3 -13    0.02    0.45
   4  -3  13    1.39    0.61
  -4  -3 -13    0.03    0.43
  -4  -3 -13    0.76    0.53
  -4   3 -13    0.79    0.64
  -5  -3 -13    8.50    1.39
   5  -3  13   10.40    1.41
  -5  -3 -13   10.62    1.92
  -5   3 -13    9.95    1.75
   6  -3  13    3.15    0.89
  -6  -3 -13    6.36    1.72
  -6  -3 -13    5.00    1.11
  -6   3 -13    5.17    1.37
  -7  -3 -13    0.65    0.80
  -7   3 -13    0.25    0.68
  -8   3 -13    6.42    1.69
   7  -4 -13    0.10    0.30
  -7   4  13    0.16    0.75
   6  -4 -13    2.91    1.18
   6  -4 -13    3.60    0.61
  -6   4  13    5.12    1.55
   5  -4 -13    0.31    0.23
  -5  -4  13   -0.07    0.56
   5  -4 -13    0.16    0.63
  -5   4  13   -0.08    0.57
   4  -4 -13    3.01    1.10
   4  -4 -13    1.09    0.29
   4  -4 -13    1.84    0.37
  -4  -4  13   -0.29    0.52
   3  -4 -13    0.63    0.64
  -3  -4  13    0.36    0.59
   3  -4 -13    1.04    0.29
   3  -4 -13    0.39    0.22
   2  -4 -13   18.10    2.14
   2  -4 -13   24.09    1.23
  -2  -4  13   23.09    2.41
   2  -4 -13   21.07    1.08
   1  -4 -13   21.88    2.33
  -1  -4  13   26.91    2.56
   1  -4 -13   26.09    1.48
   0  -4 -13   66.11    2.85
   0  -4 -13   65.83    3.31
   0  -4  13   68.66    3.31
  -1  -4 -13    0.17    0.39
  -1  -4 -13    0.40    0.37
   1  -4  13    0.17    0.39
  -2  -4 -13   12.43    1.62
   2  -4  13   15.71    1.72
  -2  -4 -13   10.00    1.49
   3  -4  13    0.28    0.36
  -3  -4 -13    0.28    0.57
  -3   4 -13    0.25    0.45
   4  -4  13    9.64    1.44
  -4  -4 -13   12.45    1.92
  -4   4 -13   10.04    1.60
  -5  -4 -13    0.09    0.64
   5  -4  13    0.66    0.47
  -5   4 -13    0.98    0.76
   6  -4  13    3.76    0.98
  -6  -4 -13    1.57    1.03
  -6   4 -13    2.99    1.19
   7  -4  13   -0.36    0.47
  -7  -4 -13   -0.53    0.77
  -7   4 -13   -0.03    0.78
  -5  -5  13    6.98    1.73
   5  -5 -13    5.93    1.63
  -5   5  13    4.34    1.37
  -4  -5  13   10.81    2.01
   4  -5 -13    7.88    1.82
  -4   5  13    9.40    1.98
   3  -5 -13    3.76    1.23
  -3  -5  13    0.92    0.75
  -3   5  13    1.72    0.95
  -2  -5  13    0.67    0.63
   2  -5 -13    2.30    0.93
   2  -5 -13    1.27    0.32
  -1  -5  13    5.46    1.24
   1  -5 -13    7.99    0.96
   0  -5 -13    1.53    0.59
   0  -5  13    1.02    0.62
   1  -5  13    0.66    0.51
  -1  -5 -13    0.19    0.43
  -2  -5 -13    2.40    0.86
   2  -5  13    1.79    0.73
   3  -5  13    5.44    1.09
  -3  -5 -13    8.21    1.63
  -4  -5 -13    0.18    0.62
   4  -5  13   -0.05    0.35
   5  -5  13    1.49    0.69
  -5  -5 -13    2.32    1.22
   1  -6 -13    0.43    0.31
  -1  -6  13    0.52    0.58
   0  -6  13   -0.01    0.49
   0  -6 -13    0.54    0.42
  -1  -6 -13    0.01    0.43
   1  -6  13    0.34    0.57
 -10   0  14    7.30    1.80
  10   0 -14    8.22    1.76
  -9   0  14   31.35    3.41
   9   0 -14   42.38    3.80
   8   0 -14    7.32    1.43
  -8   0  14    8.28    1.62
   7   0 -14    0.67    0.50
  -7   0  14    0.40    0.56
   7   0 -14    0.12    0.42
   6   0 -14    1.24    0.59
  -6   0  14    1.42    0.72
   6   0 -14    0.93    0.70
   5   0 -14    5.45    1.06
   5   0 -14    4.75    1.10
   4   0 -14  126.12    4.43
   4   0 -14  120.54    4.55
   3   0 -14    0.54    0.43
   3   0 -14    0.76    0.40
   2   0 -14    3.17    0.71
   2   0 -14    3.83    0.72
   1   0 -14   26.32    1.62
  -1   0  14   29.52    1.55
   1   0 -14   28.74    1.74
   0   0  14   62.23    2.42
   0   0 -14   63.36    2.69
   0   0 -14   56.23    2.52
  -1   0 -14   27.63    1.68
  -1   0 -14   29.43    1.74
   1   0  14   24.08    1.44
   2   0  14   82.44    3.07
  -2   0 -14   78.36    3.27
  -2   0 -14   79.59    3.30
   3   0  14    4.11    0.78
  -3   0 -14    3.02    0.76
  -3   0 -14    3.29    0.82
   4   0  14    9.48    1.28
  -4   0 -14   10.00    1.41
  -4   0 -14    8.50    1.41
  -5   0 -14    5.31    1.16
  -6   0 -14   26.71    2.73
  -7   0 -14    9.43    1.77
  -8   0 -14    4.43    1.30
  -9   0 -14   19.26    2.68
   9  -1 -14    0.90    0.62
  -9   1  14    1.26    0.81
   9   1 -14    0.31    0.67
   8  -1 -14    4.33    1.06
  -8  -1  14    4.69    1.16
  -8   1  14    4.25    1.33
   8   1 -14    6.80    1.39
  -7  -1  14    5.43    1.23
   7  -1 -14    5.02    1.34
   7  -1 -14    4.07    0.96
  -7   1  14    2.83    1.02
   7   1 -14    5.96    1.31
   7   1 -14    5.27    1.18
  -6  -1  14   22.14    2.23
   6  -1 -14   16.36    1.76
   6  -1 -14   20.33    2.42
   6   1 -14   19.27    2.19
   6   1 -14   19.26    2.04
   5  -1 -14   18.68    2.17
   5  -1 -14   23.16    1.96
   5   1 -14   24.50    2.24
   5   1 -14   22.50    2.06
   4  -1 -14   -0.21    0.30
   4  -1 -14    0.07    0.26
  -4  -1  14   -0.04    0.32
   4   1 -14   -0.02    0.29
   4   1 -14    0.03    0.29
   3  -1 -14   13.61    1.64
  -3  -1  14   15.44    1.64
   3  -1 -14   12.27    1.27
   3   1 -14   14.31    1.46
   3   1 -14   12.76    1.43
   2  -1 -14    2.94    0.59
   2  -1 -14    3.57    0.83
  -2  -1  14    3.44    0.74
   2   1 -14    3.29    0.73
   2   1 -14    6.13    0.93
  -1  -1  14   72.17    2.91
   1  -1 -14   73.25    3.13
   1  -1 -14   74.69    2.85
   1   1 -14   72.94    2.85
   1   1 -14   78.67    3.05
   0  -1  14    0.25    0.29
   0  -1 -14    0.16    0.25
   0  -1 -14   -0.02    0.25
   0   1 -14    0.20    0.26
   0   1 -14    0.54    0.37
   1  -1  14    3.64    0.70
  -1  -1 -14    3.32    0.70
  -1  -1 -14    3.36    0.80
  -1   1 -14    3.63    0.78
  -1   1 -14    2.72    0.67
   2  -1  14    5.45    0.92
  -2  -1 -14    4.97    0.93
  -2  -1 -14    3.88    0.86
   2   1  14    5.60    0.88
  -2   1 -14    4.68    0.87
  -2   1 -14    3.92    0.84
   3  -1  14   18.28    1.72
  -3  -1 -14   12.86    1.57
  -3  -1 -14   15.32    1.74
  -3   1 -14   14.89    1.68
   3   1  14   14.58    1.64
  -3   1 -14   17.56    1.88
   4  -1  14    0.79    0.42
  -4  -1 -14    0.17    0.33
  -4  -1 -14    0.27    0.44
  -4   1 -14    0.33    0.38
  -5  -1 -14    2.49    0.93
  -5  -1 -14    0.73    0.45
   5  -1  14    1.99    0.72
  -5   1 -14    1.71    0.72
  -6  -1 -14    2.43    0.89
  -6   1 -14    1.56    0.79
  -7  -1 -14   13.48    1.98
  -7   1 -14   13.24    2.03
  -8  -1 -14    0.52    0.60
  -8   1 -14    0.58    0.63
  -9  -1 -14   -0.32    0.62
  -9   1 -14   -0.04    0.73
   9  -2 -14    0.16    0.57
  -9   2  14    3.17    1.21
   8  -2 -14    6.45    1.21
  -8   2  14    5.28    1.52
   7  -2 -14    0.16    0.36
   7  -2 -14   -0.57    0.43
  -7   2  14    0.30    0.56
   6  -2 -14    2.43    1.00
   6  -2 -14    2.80    0.74
  -6   2  14    3.67    1.15
   5  -2 -14   80.38    4.17
   5  -2 -14   84.06    3.27
  -5  -2  14   83.03    3.31
   5   2 -14   86.98    4.50
   4  -2 -14    0.24    0.50
   4  -2 -14    0.39    0.31
  -4  -2  14    1.20    0.59
   4   2 -14    0.23    0.45
   4   2 -14    0.63    0.36
  -3  -2  14   30.32    2.06
   3  -2 -14   28.32    1.55
   3  -2 -14   32.63    2.80
   3   2 -14   30.24    1.98
   3   2 -14   29.67    1.62
   2  -2 -14    1.50    0.43
   2  -2 -14    0.98    0.38
   2  -2 -14    1.57    0.62
  -2  -2  14    0.86    0.46
   2   2 -14    2.34    0.55
   2   2 -14    2.07    0.66
  -1  -2  14    0.75    0.42
   1  -2 -14    1.08    0.52
   1  -2 -14    0.38    0.27
   1  -2 -14    0.84    0.36
   1   2 -14    0.41    0.34
   1   2 -14    0.76    0.37
   0  -2 -14   14.80    1.66
   0  -2 -14   14.12    1.33
   0  -2  14   15.16    1.58
   0   2 -14   16.68    1.55
   0   2 -14   16.60    1.17
   1  -2  14    0.50    0.34
  -1  -2 -14   -0.09    0.24
  -1  -2 -14    0.15    0.33
  -1   2 -14    0.06    0.25
   2  -2  14   25.94    1.71
  -2  -2 -14   25.13    2.15
  -2  -2 -14   26.02    2.31
  -2   2 -14   20.43    1.87
  -3  -2 -14   11.10    1.47
  -3  -2 -14   13.31    1.77
   3  -2  14   12.25    1.47
  -3   2 -14   12.37    1.62
  -4  -2 -14   20.55    2.12
   4  -2  14   16.61    1.69
  -4  -2 -14   21.45    2.30
  -4   2 -14   19.19    2.10
  -5  -2 -14   45.05    2.65
  -5  -2 -14   47.84    3.15
   5  -2  14   38.86    2.47
  -5   2 -14   43.46    2.82
   6  -2  14    2.59    0.87
  -6  -2 -14    1.01    0.77
  -6  -2 -14    1.06    0.64
  -6   2 -14    1.20    0.77
  -7  -2 -14    0.39    0.60
  -7   2 -14   -0.36    0.56
  -8  -2 -14    0.24    0.64
  -8   2 -14   -0.25    0.60
   8  -3 -14    1.96    0.73
  -8   3  14    1.01    0.93
   7  -3 -14    0.27    0.33
   7  -3 -14   -0.49    0.61
  -7   3  14   -0.36    0.57
   6  -3 -14   -0.02    0.25
   6  -3 -14    0.01    0.50
  -6   3  14    0.61    0.73
   5  -3 -14    7.70    0.95
  -5  -3  14    7.74    1.53
   5  -3 -14    5.72    1.33
   4  -3 -14    2.43    0.94
  -4  -3  14    3.94    1.12
   4  -3 -14    3.59    0.61
   3  -3 -14   15.38    1.03
   3  -3 -14   12.23    1.79
  -3  -3  14   13.54    1.78
  -2  -3  14    5.08    1.13
   2  -3 -14    3.42    0.62
   2  -3 -14    2.48    0.84
   1  -3 -14    0.65    0.57
  -1  -3  14    1.13    0.59
   1  -3 -14    0.92    0.36
   1   3 -14    0.50    0.32
   0  -3 -14    0.89    0.56
   0  -3 -14    1.50    0.52
   0  -3  14    1.45    0.58
   0   3 -14    1.65    0.51
  -1  -3 -14    0.12    0.35
   1  -3  14    0.30    0.36
  -1  -3 -14    0.05    0.36
  -1   3 -14    0.09    0.27
  -2  -3 -14    0.05    0.36
   2  -3  14    0.09    0.32
  -2  -3 -14    0.18    0.34
  -2   3 -14    0.20    0.34
  -3  -3 -14   71.68    3.38
  -3  -3 -14   68.09    3.56
   3  -3  14   73.36    3.25
  -3   3 -14   72.52    3.43
  -4  -3 -14    0.83    0.64
   4  -3  14    1.13    0.57
  -4  -3 -14    1.99    0.71
  -4   3 -14    1.68    0.73
   5  -3  14   -0.02    0.36
  -5  -3 -14    0.15    0.45
  -5  -3 -14   -0.12    0.52
  -5   3 -14    0.09    0.51
   6  -3  14   -0.26    0.37
  -6  -3 -14    0.85    0.79
  -6  -3 -14    0.67    0.57
  -6   3 -14    0.86    0.78
  -7  -3 -14    2.42    1.86
   7  -3  14    1.75    0.82
  -7   3 -14    4.81    1.45
  -8   3 -14    0.67    1.02
   7  -4 -14    0.20    0.81
   7  -4 -14    1.59    0.52
  -7   4  14    0.86    0.94
   6  -4 -14    4.02    0.67
   6  -4 -14    3.66    1.39
  -6   4  14    6.59    1.70
   5  -4 -14   -0.17    0.64
  -5  -4  14    0.30    0.66
   5  -4 -14    0.08    0.21
  -5   4  14    0.79    0.82
   4  -4 -14    0.74    0.28
   4  -4 -14    2.20    0.98
  -4  -4  14   -0.27    0.44
  -3  -4  14    2.08    0.84
   3  -4 -14    3.15    1.07
   3  -4 -14    3.68    0.54
   2  -4 -14    1.75    0.76
   2  -4 -14    0.65    0.33
  -2  -4  14    1.59    0.70
   1  -4 -14    2.71    0.59
  -1  -4  14    3.66    1.01
   1  -4 -14    3.56    0.95
   0  -4 -14    0.71    0.42
   0  -4 -14    1.35    0.66
   0  -4  14    0.55    0.47
   1  -4  14    2.00    0.72
  -1  -4 -14    0.54    0.50
  -1  -4 -14    0.46    0.42
   2  -4  14    2.52    0.74
  -2  -4 -14    4.17    0.99
  -2  -4 -14    2.60    0.79
   3  -4  14    0.66    0.47
  -3  -4 -14    0.13    0.47
  -3   4 -14   -0.36    0.42
  -4  -4 -14    2.93    1.03
   4  -4  14    4.52    1.01
  -4   4 -14    3.56    1.09
  -5  -4 -14   -0.47    0.59
   5  -4  14    0.40    0.43
  -5   4 -14    0.73    0.64
   6  -4  14    0.12    0.47
  -6  -4 -14    1.17    0.95
  -6   4 -14    0.32    0.74
   5  -5 -14    0.24    0.77
  -5  -5  14    0.88    0.91
  -5   5  14   -0.09    0.74
   4  -5 -14    4.68    1.45
  -4  -5  14    3.80    1.27
  -4   5  14    0.85    0.88
   3  -5 -14    7.49    1.59
  -3  -5  14    9.83    1.80
   2  -5 -14    4.59    0.59
   2  -5 -14    4.90    1.36
  -2  -5  14    4.64    1.26
  -1  -5  14    4.98    1.26
   0  -5  14    0.08    0.44
   0  -5 -14    1.68    0.62
   1  -5  14    4.56    1.09
  -1  -5 -14    3.43    0.93
   2  -5  14    1.67    0.70
  -2  -5 -14    1.17    0.72
  -3  -5 -14    1.57    0.79
   3  -5  14    1.85    0.76
  -4  -5 -14    1.34    0.91
   4  -5  14    0.98    0.61
  -9   0  15   -0.57    0.60
   9   0 -15    0.16    0.53
  -8   0  15    0.26    0.57
   8   0 -15   -0.08    0.46
  -7   0  15    0.09    0.54
   7   0 -15    0.21    0.45
   7   0 -15    0.03    0.37
   6   0 -15   -0.29    0.26
   6   0 -15   -0.10    0.37
   5   0 -15    0.55    0.41
   5   0 -15    0.26    0.36
   4   0 -15    0.28    0.41
   4   0 -15    0.88    0.50
   3   0 -15   -0.14    0.25
   3   0 -15    0.01    0.29
   2   0 -15    0.08    0.30
   2   0 -15   -0.06    0.18
  -2   0  15   -0.22    0.21
   1   0 -15   -0.05    0.20
  -1   0  15    0.00    0.22
   1   0 -15    0.23    0.27
   0   0  15    0.18    0.24
   0   0 -15    0.12    0.33
   0   0 -15    0.06    0.22
   1   0  15   -0.01    0.23
  -1   0 -15    0.02    0.22
  -1   0 -15   -0.07    0.24
  -2   0 -15   -0.02    0.28
   2   0  15    0.35    0.35
  -2   0 -15   -0.09    0.25
  -3   0 -15    0.07    0.34
  -3   0 -15    0.03    0.30
   3   0  15    0.00    0.25
  -4   0 -15    0.16    0.35
  -4   0 -15    0.22    0.44
   4   0  15   -0.01    0.35
  -5   0 -15    0.22    0.40
   5   0  15    0.28    0.37
  -6   0 -15    0.26    0.46
  -7   0 -15   -0.08    0.51
  -8   0 -15    0.76    0.78
  -9   0 -15    0.74    0.72
   9  -1 -15    0.11    0.49
   9   1 -15   -0.51    0.66
  -9   1  15    1.08    0.86
  -8  -1  15    1.31    0.80
   8  -1 -15    5.51    1.23
   8  -1 -15    3.04    1.08
  -8   1  15    2.30    1.13
   8   1 -15    3.06    1.04
  -7  -1  15    4.31    1.08
   7  -1 -15    4.85    1.11
   7  -1 -15    2.20    1.00
   7   1 -15    2.30    0.84
  -7   1  15    5.24    1.40
   7   1 -15    2.22    0.97
   6  -1 -15    2.29    0.75
  -6  -1  15    1.13    0.63
   6  -1 -15    2.78    0.97
   6   1 -15    1.15    0.70
   6   1 -15    0.81    0.56
   5  -1 -15   -0.13    0.41
   5  -1 -15    0.00    0.28
   5   1 -15    0.10    0.37
   5   1 -15    0.07    0.37
   4  -1 -15    4.07    0.84
   4  -1 -15    1.91    0.69
   4   1 -15    3.71    0.80
   4   1 -15    2.81    0.83
  -3  -1  15   43.28    2.32
   3  -1 -15   45.60    2.18
   3  -1 -15   44.54    2.56
   3   1 -15   40.35    2.17
   3   1 -15   43.53    2.36
   2  -1 -15    4.28    0.73
   2  -1 -15    4.61    0.94
  -2  -1  15    3.53    0.76
   2   1 -15    2.97    0.65
   2   1 -15    4.63    0.89
   1  -1 -15   24.74    1.74
  -1  -1  15   25.91    1.64
   1  -1 -15   24.79    1.52
   1   1 -15   23.45    1.96
   1   1 -15   24.68    1.56
   0  -1 -15    5.53    1.07
   0  -1 -15    7.79    1.10
   0  -1  15    6.87    1.00
   0   1 -15    7.62    1.07
   0   1 -15    5.41    0.89
  -1  -1 -15   17.26    1.77
  -1  -1 -15   13.75    1.48
   1  -1  15   10.85    1.25
  -1   1 -15   13.72    1.50
  -1   1 -15   11.99    1.41
  -2  -1 -15   43.73    2.40
   2  -1  15   43.12    2.19
  -2  -1 -15   45.02    2.44
  -2   1 -15   37.77    2.21
  -2   1 -15   37.00    2.19
  -3  -1 -15    9.61    1.44
   3  -1  15   11.35    1.39
  -3  -1 -15   12.29    1.53
  -3   1 -15   11.83    1.54
  -4  -1 -15    2.59    0.83
   4  -1  15    1.60    0.58
  -4  -1 -15    3.61    0.89
  -4   1 -15    2.24    0.79
  -5  -1 -15    7.94    1.48
  -5  -1 -15    6.92    1.35
   5  -1  15    7.95    1.29
  -5   1 -15   10.14    1.64
   6  -1  15    1.81    0.70
  -6  -1 -15    0.99    0.68
  -6   1 -15    1.30    0.68
  -7  -1 -15    2.56    0.97
  -7   1 -15    3.68    1.20
  -8  -1 -15    0.34    0.62
  -8   1 -15    0.59    0.71
  -9  -1 -15    0.31    0.78
   9  -2 -15    2.26    0.85
  -9   2  15    1.13    0.97
   8  -2 -15   -0.22    0.36
   8  -2 -15   -0.05    0.68
  -8   2  15    0.09    0.69
   7  -2 -15    5.04    1.44
   7  -2 -15    7.78    1.28
  -7   2  15    2.80    1.07
   6  -2 -15    0.43    0.68
   6  -2 -15    0.24    0.35
   5  -2 -15   48.91    3.20
   5  -2 -15   49.12    2.44
   4  -2 -15    1.47    0.67
  -4  -2  15    1.98    0.76
   4  -2 -15    1.43    0.46
   4   2 -15    1.65    0.52
   4   2 -15    2.14    0.74
   3  -2 -15   64.02    3.35
  -3  -2  15   73.17    3.38
   3  -2 -15   68.74    2.67
   3   2 -15   69.30    3.21
   3   2 -15   66.31    2.70
  -2  -2  15   -0.46    0.22
   2  -2 -15    0.07    0.21
   2  -2 -15    0.09    0.40
   2   2 -15    0.29    0.29
   2   2 -15    0.36    0.38
   1  -2 -15   31.41    1.75
  -1  -2  15   36.14    2.13
   1   2 -15   32.67    2.01
   1   2 -15   38.50    1.88
   0  -2 -15   25.89    2.33
   0  -2 -15   26.66    1.63
   0  -2  15   25.51    1.76
   0   2 -15   22.12    1.47
  -1  -2 -15    9.65    1.23
   1  -2  15   15.32    1.60
  -1  -2 -15   10.31    1.43
  -1   2 -15   11.32    1.32
   2  -2  15   26.25    1.74
  -2  -2 -15   21.63    2.09
  -2  -2 -15   19.69    1.98
  -2   2 -15   25.93    2.23
   3  -2  15   -0.07    0.30
  -3  -2 -15    0.03    0.38
  -3  -2 -15    0.40    0.49
  -3   2 -15    0.24    0.34
  -4  -2 -15    2.58    0.91
  -4  -2 -15    0.68    0.46
   4  -2  15    0.85    0.55
  -4   2 -15    2.85    0.91
   5  -2  15    4.73    0.98
  -5  -2 -15    4.56    1.28
  -5  -2 -15    3.45    0.99
  -5   2 -15    3.43    1.01
  -6  -2 -15    0.47    0.50
  -6  -2 -15   -0.07    0.60
   6  -2  15    0.56    0.49
  -6   2 -15    0.15    0.58
  -7  -2 -15    0.30    0.52
  -7   2 -15    0.41    0.74
  -8  -2 -15    3.07    1.07
  -8   2 -15    4.31    1.36
   8  -3 -15    3.13    0.84
  -8   3  15    3.17    1.29
   7  -3 -15    7.65    1.16
   7  -3 -15    9.28    1.96
  -7   3  15    8.82    1.89
   6  -3 -15    6.01    0.94
   6  -3 -15    3.32    1.26
  -6   3  15    4.43    1.29
   5  -3 -15    1.27    0.75
  -5  -3  15    0.77    0.70
   5  -3 -15    0.36    0.29
   4  -3 -15    4.68    0.73
   4  -3 -15    3.48    1.09
  -4  -3  15    4.88    1.21
   3  -3 -15   12.30    1.14
   3  -3 -15   17.81    2.26
  -3  -3  15   13.79    1.77
   2  -3 -15   15.78    1.36
   2  -3 -15   18.97    2.16
  -2  -3  15   16.66    1.96
   1  -3 -15   12.70    1.26
   1  -3 -15   13.45    1.78
  -1  -3  15   10.33    1.42
   0  -3 -15    1.99    0.68
   0  -3 -15    1.90    0.54
   0  -3  15    2.10    0.63
   0   3 -15    2.45    0.58
  -1  -3 -15   15.10    1.79
   1  -3  15   18.10    1.84
  -1  -3 -15   15.77    1.75
  -1   3 -15   20.24    1.81
  -2  -3 -15    2.74    0.78
  -2  -3 -15    2.61    0.84
   2  -3  15    0.20    0.39
  -2   3 -15    1.27    0.52
  -3  -3 -15   79.30    3.92
  -3  -3 -15   74.98    3.61
   3  -3  15   85.64    3.60
  -3   3 -15   77.48    3.61
  -4  -3 -15    1.06    0.57
   4  -3  15    1.08    0.60
  -4  -3 -15    0.01    0.41
  -4   3 -15    0.96    0.62
  -5  -3 -15   16.59    2.36
   5  -3  15   23.66    2.37
  -5  -3 -15   19.46    2.17
  -5   3 -15   29.42    2.92
  -6  -3 -15    7.90    1.49
   6  -3  15    5.75    1.27
  -6  -3 -15    7.11    1.79
  -6   3 -15    3.96    1.23
   7  -3  15   11.05    1.83
  -7   3 -15   12.15    2.18
   7  -4 -15   11.79    2.34
   7  -4 -15   11.03    1.20
  -7   4  15   15.21    2.61
   6  -4 -15    3.49    0.63
   6  -4 -15    1.40    0.92
  -6   4  15    3.13    1.22
  -5  -4  15   13.08    2.15
   5  -4 -15   12.65    1.08
   5  -4 -15   11.48    2.17
  -5   4  15   15.34    2.45
   4  -4 -15   -0.12    0.20
   4  -4 -15    0.27    0.60
  -4  -4  15    0.27    0.69
   3  -4 -15   12.76    2.06
  -3  -4  15   15.63    2.18
   3  -4 -15   14.71    0.98
  -2  -4  15    3.06    0.92
   2  -4 -15    3.07    1.00
   2  -4 -15    4.14    0.67
   1  -4 -15    6.03    1.27
   1  -4 -15    3.51    0.71
  -1  -4  15    5.89    1.23
   0  -4  15    0.17    0.42
   0  -4 -15    0.12    0.30
   0  -4 -15    0.14    0.47
  -1  -4 -15    1.13    0.54
  -1  -4 -15    0.89    0.60
   1  -4  15    1.06    0.54
  -2  -4 -15    0.58    0.53
  -2  -4 -15    1.83    0.75
   2  -4  15    0.66    0.46
   3  -4  15   10.05    1.48
  -3  -4 -15   13.62    1.94
  -3   4 -15   12.94    1.87
  -4  -4 -15   27.07    2.99
   4  -4  15   25.61    2.43
  -4   4 -15   25.36    2.68
  -5  -4 -15   -0.52    0.52
   5  -4  15    0.44    0.41
  -5   4 -15    0.34    0.67
  -6  -4 -15    2.90    1.12
   6  -4  15    1.81    0.76
  -6   4 -15    1.61    0.93
   5  -5 -15    0.13    0.67
  -5  -5  15   -0.39    0.64
  -5   5  15    0.13    0.67
   4  -5 -15    8.38    1.93
  -4  -5  15   11.00    1.99
  -4   5  15    7.23    1.75
  -3  -5  15   -0.05    0.54
   3  -5 -15    0.45    0.70
   2  -5 -15    0.42    0.68
   2  -5 -15    0.15    0.24
  -2  -5  15    0.98    0.71
   1  -5 -15   -0.04    0.28
  -1  -5  15    0.57    0.56
   0  -5  15    1.15    0.63
   0  -5 -15    1.77    0.60
  -1  -5 -15    7.38    1.30
   1  -5  15    4.61    1.05
  -2  -5 -15    1.23    0.73
  -3  -5 -15    1.19    0.76
   3  -5  15    2.54    0.86
  -4  -5 -15    2.63    1.10
   4  -5  15    1.50    0.68
   9   0 -16    0.14    0.50
  -9   0  16    0.11    0.77
  -8   0  16   -0.02    0.56
   8   0 -16    0.65    0.71
   8   0 -16   -0.22    0.49
  -7   0  16   17.46    2.25
   7   0 -16   18.64    2.20
   7   0 -16   12.47    1.92
   6   0 -16    2.52    0.83
   6   0 -16    1.36    0.68
   5   0 -16    3.14    0.87
   5   0 -16    3.43    0.94
   4   0 -16   10.49    1.45
   4   0 -16    6.31    1.09
   3   0 -16   63.43    3.03
   3   0 -16   62.61    2.85
  -2   0  16    1.86    0.51
   2   0 -16    1.95    0.62
   2   0 -16    1.34    0.52
   1   0 -16   10.39    1.24
   1   0 -16   16.22    1.70
  -1   0  16   11.35    1.20
   0   0 -16   60.22    2.78
   0   0  16   52.64    2.37
   0   0 -16   60.68    2.71
  -1   0 -16   19.39    1.84
  -1   0 -16   21.91    1.87
   1   0  16   20.71    1.40
  -2   0 -16   73.42    3.30
  -2   0 -16   68.62    3.19
   2   0  16   75.58    3.03
  -3   0 -16  108.81    4.46
  -3   0 -16  112.14    4.43
   3   0  16  115.80    4.18
  -4   0 -16   14.95    1.84
  -4   0 -16   12.87    1.81
   4   0  16   17.36    1.87
  -5   0 -16    0.28    0.39
   5   0  16   -0.07    0.44
  -6   0 -16    1.24    0.71
  -7   0 -16    1.85    0.85
  -8   0 -16    1.22    0.90
   9  -1 -16    0.92    0.67
  -9   1  16    2.06    1.08
   8  -1 -16    7.19    1.42
  -8  -1  16    8.21    1.57
   8  -1 -16   11.55    2.00
  -8   1  16    5.79    1.49
   8   1 -16   11.13    1.93
   7  -1 -16    0.40    0.46
   7  -1 -16    0.43    0.55
  -7  -1  16    0.25    0.50
   7   1 -16    0.35    0.51
   7   1 -16    0.80    0.65
  -7   1  16   -0.07    0.49
   6  -1 -16    2.10    0.72
   6  -1 -16    2.20    0.83
   6   1 -16    1.71    0.74
   6   1 -16    1.15    0.64
   5  -1 -16    3.82    0.88
   5  -1 -16    4.08    1.06
   5   1 -16    5.00    1.06
   5   1 -16    4.73    1.09
   4  -1 -16    7.66    1.12
   4  -1 -16   10.35    1.61
   4   1 -16    8.23    1.19
   4   1 -16   11.91    1.55
   3  -1 -16    0.85    0.50
  -3  -1  16    0.08    0.35
   3  -1 -16    0.29    0.30
   3   1 -16    0.20    0.33
   3   1 -16   -0.19    0.25
   2  -1 -16   31.96    1.83
  -2  -1  16   33.95    2.00
   2   1 -16   33.82    1.92
   2   1 -16   33.91    2.01
  -1  -1  16   12.60    1.43
   1  -1 -16   13.64    1.40
   1  -1 -16   10.27    1.36
   1   1 -16   16.87    1.60
   1   1 -16   16.67    1.73
   0  -1 -16   60.65    2.89
   0  -1  16   54.82    2.57
   0  -1 -16   55.17    2.60
   0   1 -16   54.86    2.64
   0   1 -16   62.39    2.69
  -1  -1 -16   22.23    2.06
   1  -1  16   24.11    1.98
  -1  -1 -16   25.44    1.73
  -1   1 -16   25.27    2.18
  -1   1 -16   24.03    1.67
  -2  -1 -16    7.56    1.22
  -2  -1 -16    8.84    1.28
   2  -1  16    6.91    1.03
  -2   1 -16    7.00    1.16
  -2   1 -16    9.19    1.33
   3  -1  16    6.78    1.11
  -3  -1 -16    5.21    1.11
  -3  -1 -16    5.62    1.12
  -3   1 -16    5.98    1.15
  -4  -1 -16   10.77    1.70
   4  -1  16   12.42    1.58
  -4  -1 -16   12.73    1.71
  -4   1 -16   14.65    1.84
  -5  -1 -16   47.15    2.90
  -5  -1 -16   48.54    3.18
  -5   1 -16   46.81    2.95
  -6  -1 -16    5.04    1.16
   6  -1  16    3.29    1.07
  -6   1 -16    6.06    1.43
  -7  -1 -16    3.84    1.19
  -7   1 -16    2.33    0.98
  -8  -1 -16   -0.53    0.44
  -8   1 -16    0.13    0.68
   9  -2 -16    1.99    0.87
  -9   2  16    2.46    1.14
   8  -2 -16   -0.21    0.54
   8  -2 -16   -0.04    0.52
  -8   2  16    0.31    0.68
   7  -2 -16    6.68    1.67
   7  -2 -16    6.99    1.24
  -7   2  16    7.96    1.83
   6  -2 -16    3.06    0.78
   6  -2 -16    1.91    0.93
   5  -2 -16    0.72    0.72
   5  -2 -16    1.56    0.54
   4  -2 -16    7.36    1.42
  -4  -2  16   13.83    1.76
   4  -2 -16    9.57    1.22
   4   2 -16   10.90    1.28
  -3  -2  16   29.65    2.52
   3  -2 -16   27.29    2.61
   3  -2 -16   25.07    1.56
   3   2 -16   26.26    1.62
   3   2 -16   23.14    2.20
   2  -2 -16   24.97    2.43
  -2  -2  16   23.40    2.15
   2  -2 -16   26.80    1.58
   2   2 -16   24.22    1.53
   2   2 -16   26.48    2.24
  -1  -2  16   19.31    1.94
   1  -2 -16   17.36    1.94
   1  -2 -16   16.02    1.52
   1   2 -16   17.67    1.58
   0  -2 -16   -0.07    0.23
   0  -2  16   -0.17    0.27
   0  -2 -16   -0.06    0.35
   0   2 -16    0.32    0.33
  -1  -2 -16    1.52    0.59
   1  -2  16    1.74    0.58
  -1  -2 -16    2.02    0.72
  -1   2 -16    2.91    0.74
   2  -2  16    0.32    0.38
  -2  -2 -16    0.49    0.47
  -2  -2 -16    0.53    0.44
  -2   2 -16    0.21    0.38
  -3  -2 -16    0.68    0.50
   3  -2  16    1.11    0.53
  -3  -2 -16   -0.21    0.35
  -3   2 -16    0.01    0.32
  -4  -2 -16    7.96    1.47
   4  -2  16    8.99    1.38
  -4  -2 -16    9.52    1.51
  -4   2 -16    6.28    1.29
  -5  -2 -16    2.69    0.90
  -5  -2 -16    3.01    1.04
   5  -2  16    4.11    1.02
  -5   2 -16    2.36    0.90
  -6  -2 -16    7.45    1.44
  -6  -2 -16    8.86    1.85
   6  -2  16    7.55    1.31
  -6   2 -16   10.79    1.90
  -7  -2 -16    6.13    1.38
  -7   2 -16    8.17    1.78
  -8  -2 -16    0.96    0.71
  -8   2 -16    0.52    0.79
   8  -3 -16   -0.01    0.40
   8  -3 -16    0.93    0.87
  -8   3  16   -0.61    0.81
   7  -3 -16   -0.04    0.37
   7  -3 -16    0.11    0.68
  -7   3  16   -0.04    0.65
   6  -3 -16   -0.03    0.70
   6  -3 -16    0.56    0.45
  -6   3  16    0.69    0.80
   5  -3 -16   -0.29    0.48
   5  -3 -16    1.10    0.47
   4  -3 -16   26.60    1.54
   4  -3 -16   24.73    2.74
  -4  -3  16   26.17    2.60
   3  -3 -16    7.57    0.92
   3  -3 -16    5.91    1.32
  -3  -3  16    7.67    1.40
  -2  -3  16    0.12    0.42
   2  -3 -16    0.15    0.43
   2  -3 -16    0.04    0.20
  -1  -3  16   -0.25    0.30
   1  -3 -16   -0.03    0.39
   1  -3 -16   -0.08    0.22
   0  -3 -16    0.74    0.48
   0  -3 -16    0.44    0.34
   0  -3  16    0.80    0.49
   0   3 -16    0.04    0.29
  -1  -3 -16    1.45    0.57
  -1  -3 -16    1.12    0.64
   1  -3  16    0.65    0.47
  -1   3 -16    0.99    0.49
   2  -3  16    1.75    0.61
  -2  -3 -16    0.87    0.59
  -2  -3 -16    1.09    0.61
  -2   3 -16    0.74    0.49
  -3  -3 -16   12.24    1.79
   3  -3  16    9.57    1.35
  -3  -3 -16   10.29    1.58
  -3   3 -16   11.92    1.63
   4  -3  16    3.23    0.95
  -4  -3 -16    3.51    0.96
  -4  -3 -16    3.46    1.06
  -4   3 -16    3.62    1.07
   5  -3  16    2.05    0.71
  -5  -3 -16    1.88    0.96
  -5  -3 -16    0.91    0.59
  -5   3 -16    3.51    1.11
   6  -3  16    1.35    0.71
  -6  -3 -16    2.04    0.85
  -6  -3 -16    2.30    1.20
  -6   3 -16   -0.32    0.52
   7  -3  16   -0.16    0.55
  -7   3 -16   -1.00    0.44
   7  -4 -16    0.54    0.40
   7  -4 -16   -0.14    0.77
  -7   4  16    0.18    0.97
   6  -4 -16    0.36    0.31
   6  -4 -16    0.77    0.88
  -6   4  16    0.61    0.84
  -5  -4  16    5.14    1.39
   5  -4 -16    5.13    0.70
   5  -4 -16    3.41    1.20
   4  -4 -16   -0.02    0.23
  -4  -4  16   -0.06    0.45
   4  -4 -16   -0.47    0.54
   3  -4 -16   -0.17    0.23
  -3  -4  16    0.10    0.54
   3  -4 -16    0.14    0.50
   2  -4 -16    0.05    0.44
   2  -4 -16    0.08    0.24
  -2  -4  16   -0.29    0.39
  -1  -4  16    5.24    1.19
   1  -4 -16    4.56    0.85
   1  -4 -16    3.66    1.08
   0  -4 -16    2.45    0.70
   0  -4 -16    0.70    0.59
   0  -4  16    0.84    0.63
  -1  -4 -16   10.07    1.64
   1  -4  16   13.34    1.78
  -1  -4 -16   14.09    1.78
  -2  -4 -16   -0.31    0.36
  -2  -4 -16    0.31    0.47
   2  -4  16    0.13    0.39
  -3  -4 -16    4.53    1.26
  -3  -4 -16    6.37    1.45
   3  -4  16    3.71    0.95
  -4  -4 -16    4.22    1.30
   4  -4  16    5.45    1.15
  -4   4 -16    3.98    1.17
  -5  -4 -16    1.29    0.98
   5  -4  16    1.61    0.76
  -5   4 -16    2.36    1.04
   6  -4  16    1.74    0.74
  -6  -4 -16    5.01    1.67
  -6   4 -16    1.07    0.90
  -5  -5  16    0.39    0.78
   5  -5 -16   -0.50    0.71
  -5   5  16    0.16    0.80
  -4  -5  16    3.51    1.25
   4  -5 -16    1.37    1.03
  -4   5  16    0.30    0.87
   3  -5 -16   -0.13    0.66
  -3  -5  16    0.38    0.69
   2  -5 -16    4.60    1.29
  -2  -5  16    6.36    1.42
   2  -5 -16    5.88    0.78
  -1  -5  16   -0.12    0.46
   1  -5 -16   -0.48    0.63
   1  -5 -16    0.16    0.31
   0  -5 -16    0.02    0.41
   0  -5  16    0.86    0.61
  -1  -5 -16    0.32    0.44
   1  -5  16   -0.04    0.46
   2  -5  16    2.87    0.93
  -2  -5 -16    2.20    0.89
   3  -5  16    5.50    1.18
  -3  -5 -16    8.09    1.68
   4  -5  16    5.97    1.21
  -4  -5 -16    7.63    1.72
  -9   0  17    0.84    0.78
   9   0 -17   -0.55    0.54
   8   0 -17    0.02    0.56
   8   0 -17    0.00    0.50
  -8   0  17    0.50    0.64
   7   0 -17    0.00    0.45
   7   0 -17   -0.20    0.39
  -7   0  17   -0.28    0.48
   6   0 -17   -0.16    0.36
   6   0 -17   -0.03    0.45
   5   0 -17    0.20    0.43
   5   0 -17   -0.21    0.30
   4   0 -17    0.28    0.39
   4   0 -17   -0.16    0.30
   3   0 -17   -0.04    0.34
   3   0 -17    0.17    0.36
   2   0 -17    0.02    0.28
   2   0 -17   -0.06    0.29
   1   0 -17   -0.21    0.24
   1   0 -17    0.23    0.28
  -1   0  17    0.49    0.31
   0   0  17    0.18    0.28
   0   0 -17    0.26    0.31
   0   0 -17    0.26    0.33
  -1   0 -17    0.10    0.32
  -1   0 -17    0.02    0.28
   1   0  17    0.30    0.33
  -2   0 -17   -0.15    0.29
  -2   0 -17    0.62    0.43
   2   0  17    0.11    0.33
   3   0  17   -0.01    0.31
  -3   0 -17    0.13    0.40
  -3   0 -17   -0.17    0.41
   4   0  17   -0.05    0.38
  -4   0 -17   -0.14    0.53
  -4   0 -17    0.49    0.46
  -5   0 -17    0.27    0.55
  -6   0 -17   -0.04    0.41
  -7   0 -17   -0.21    0.49
  -8   0 -17    0.26    0.67
   9  -1 -17    2.57    0.96
  -9   1  17    0.94    0.85
   8  -1 -17    4.52    1.40
   8  -1 -17    6.01    1.42
   8   1 -17    5.14    1.32
  -8   1  17    2.04    0.94
   7  -1 -17    2.33    1.01
  -7  -1  17    3.47    1.01
   7  -1 -17    1.36    0.65
   7   1 -17    0.88    0.68
   7   1 -17    0.72    0.61
  -7   1  17    0.14    0.67
   6  -1 -17    2.85    1.05
   6  -1 -17    4.01    0.95
   6   1 -17    4.30    1.11
   6   1 -17    3.63    0.95
   5  -1 -17    1.46    0.61
   5  -1 -17    0.14    0.51
   5   1 -17    0.92    0.56
   5   1 -17    1.66    0.71
   4  -1 -17    9.33    1.49
   4  -1 -17   12.45    1.43
   4   1 -17    7.83    1.21
   4   1 -17   12.24    1.63
   3  -1 -17    0.02    0.37
   3  -1 -17    1.07    0.48
   3   1 -17    0.74    0.49
   3   1 -17    0.20    0.35
   2  -1 -17   10.83    1.50
   2  -1 -17    9.83    1.28
  -2  -1  17   10.06    1.37
   2   1 -17   10.16    1.31
   2   1 -17   13.12    1.50
   1  -1 -17   10.97    1.51
  -1  -1  17   10.42    1.28
   1  -1 -17   12.75    1.39
   1   1 -17   13.08    1.58
   1   1 -17    9.09    1.21
   0  -1  17    0.34    0.33
   0  -1 -17    0.65    0.38
   0  -1 -17    0.33    0.37
   0   1 -17    0.35    0.36
   0   1 -17    0.64    0.45
  -1  -1 -17    8.71    1.35
   1  -1  17   15.63    1.62
  -1  -1 -17   12.06    1.51
  -1   1 -17   10.33    1.35
  -1   1 -17   13.58    1.59
   2  -1  17    2.17    0.64
  -2  -1 -17    2.24    0.68
  -2  -1 -17    1.00    0.52
  -2   1 -17    1.49    0.60
  -2   1 -17    3.84    0.93
   3  -1  17    0.97    0.54
  -3  -1 -17    0.19    0.40
  -3  -1 -17    0.62    0.59
  -3   1 -17    1.30    0.59
   4  -1  17   17.15    1.91
  -4  -1 -17   25.06    2.46
  -4  -1 -17   21.94    2.40
  -4   1 -17   20.71    2.31
  -5  -1 -17   17.32    2.10
   5  -1  17   22.84    2.33
  -5  -1 -17   22.33    2.65
  -5   1 -17   21.85    2.52
   6  -1  17    1.06    0.69
  -6  -1 -17   -0.04    0.45
  -6   1 -17    0.05    0.51
  -7  -1 -17    0.82    0.69
  -7   1 -17    1.37    0.81
  -8  -1 -17    0.05    0.69
  -8   1 -17    0.35    0.71
   9  -2 -17   -0.22    0.43
   8  -2 -17    2.43    0.83
   8  -2 -17    5.06    1.49
  -8   2  17    3.43    1.26
   7  -2 -17   11.00    2.03
   7  -2 -17   12.68    1.70
  -7   2  17    5.45    1.41
   6  -2 -17    0.55    0.63
   6  -2 -17    0.68    0.48
   5  -2 -17    7.46    1.58
   5  -2 -17    4.58    0.89
   4  -2 -17    6.49    1.03
   4  -2 -17    7.93    1.50
   4   2 -17    6.67    1.04
   3  -2 -17    3.51    0.74
   3  -2 -17    5.24    1.20
  -3  -2  17    6.56    1.27
   3   2 -17    3.72    0.79
  -2  -2  17    5.60    1.11
   2  -2 -17    5.66    0.89
   2  -2 -17    6.53    1.34
   2   2 -17    7.48    1.04
   1  -2 -17   -0.04    0.25
   1  -2 -17   -0.12    0.33
  -1  -2  17    0.18    0.37
   1   2 -17   -0.03    0.25
   0  -2  17   -0.07    0.33
   0  -2 -17    0.12    0.31
   0  -2 -17    0.17    0.41
   0   2 -17    0.05    0.33
  -1  -2 -17   19.42    1.96
  -1  -2 -17   28.68    2.61
   1  -2  17   25.70    2.20
  -1   2 -17   21.19    1.99
   2  -2  17    0.67    0.45
  -2  -2 -17    1.38    0.60
  -2  -2 -17    0.48    0.48
  -2   2 -17    1.50    0.64
  -3  -2 -17    2.89    0.90
   3  -2  17    2.35    0.73
  -3  -2 -17    2.08    0.81
  -3   2 -17    1.50    0.64
  -4  -2 -17    1.67    0.74
   4  -2  17    2.44    0.77
  -4  -2 -17    2.51    0.91
  -4   2 -17    1.14    0.65
   5  -2  17   24.82    2.54
  -5  -2 -17   25.77    2.63
  -5  -2 -17   25.73    2.86
  -5   2 -17   28.52    2.94
  -6  -2 -17    7.35    1.92
  -6  -2 -17    4.63    1.17
   6  -2  17    6.51    1.31
  -6   2 -17    4.13    1.21
  -7  -2 -17    8.97    1.66
  -7   2 -17   11.17    2.13
  -8  -2 -17    3.48    1.18
  -8   2 -17    5.08    1.77
   8  -3 -17    0.95    1.00
   8  -3 -17    3.08    0.91
  -8   3  17    1.19    1.18
   7  -3 -17   -0.27    0.31
   7  -3 -17    0.58    0.83
  -7   3  17   -0.33    0.71
   6  -3 -17    6.10    1.61
   6  -3 -17    8.35    1.15
   5  -3 -17    2.48    0.64
   5  -3 -17    2.20    0.99
   4  -3 -17   54.18    2.44
   4  -3 -17   52.33    3.42
  -4  -3  17   55.74    3.35
  -3  -3  17   -0.27    0.44
   3  -3 -17   -0.56    0.41
   3  -3 -17   -0.07    0.21
  -2  -3  17   17.40    2.02
   2  -3 -17   16.91    2.13
   2  -3 -17   17.10    1.51
  -1  -3  17    2.04    0.74
   1  -3 -17    3.59    0.75
   1  -3 -17    5.27    1.24
   0  -3  17   51.16    2.87
   0  -3 -17   49.31    2.54
   0  -3 -17   49.20    2.94
   0   3 -17   49.00    2.37
  -1  -3 -17   11.51    1.71
   1  -3  17   10.44    1.49
  -1  -3 -17   11.95    1.60
  -1   3 -17   10.56    1.33
  -2  -3 -17    2.89    0.84
  -2  -3 -17    6.53    1.29
   2  -3  17    5.08    1.05
  -2   3 -17    5.38    1.09
  -3  -3 -17   10.55    1.61
   3  -3  17   10.84    1.52
  -3  -3 -17   18.16    2.23
  -3   3 -17   12.79    1.75
  -4  -3 -17    6.04    1.40
  -4  -3 -17    2.81    0.94
   4  -3  17    2.89    0.88
  -4   3 -17    4.42    1.17
  -5  -3 -17    0.19    0.65
   5  -3  17   -0.48    0.32
  -5  -3 -17    0.92    0.60
  -5   3 -17   -0.04    0.51
  -6  -3 -17    5.01    1.29
  -6  -3 -17    5.09    1.53
   6  -3  17    4.88    1.16
  -6   3 -17    3.53    1.19
   7  -3  17    0.25    0.62
  -7   3 -17   -0.21    0.67
   6  -4 -17   -0.26    0.25
   6  -4 -17    0.27    0.71
  -6   4  17   -0.09    0.76
   5  -4 -17    0.65    0.33
   5  -4 -17    0.19    0.67
   4  -4 -17    3.18    0.62
   4  -4 -17    2.01    0.99
  -4  -4  17    2.97    1.06
   3  -4 -17   20.37    1.29
  -3  -4  17   17.77    2.26
   3  -4 -17   19.73    2.58
   2  -4 -17    4.15    1.14
   2  -4 -17    3.61    0.71
  -2  -4  17    4.60    1.17
   1  -4 -17    4.38    1.15
   1  -4 -17    5.97    0.98
  -1  -4  17    7.94    1.45
   0  -4 -17    0.31    0.40
   0  -4  17    0.21    0.49
   0  -4 -17   -0.42    0.41
   1  -4  17   13.78    1.80
  -1  -4 -17   10.14    1.50
  -1  -4 -17   14.49    1.99
   2  -4  17   -0.18    0.38
  -2  -4 -17    0.91    0.65
  -2  -4 -17    0.02    0.41
  -3  -4 -17   -0.10    0.43
   3  -4  17    0.10    0.41
  -3  -4 -17    0.22    0.53
  -4  -4 -17    4.66    1.34
   4  -4  17    4.76    1.13
  -4   4 -17    7.75    1.51
  -5  -4 -17    0.71    0.77
   5  -4  17    0.45    0.54
  -5   4 -17    0.98    0.82
  -6  -4 -17    2.01    1.10
   6  -4  17    0.97    0.70
  -6   4 -17    0.57    0.85
   4  -5 -17    0.35    0.75
  -4  -5  17    1.65    0.97
   3  -5 -17   -0.54    0.65
   3  -5 -17    1.19    0.35
  -3  -5  17    2.05    0.97
   2  -5 -17    0.04    0.29
   2  -5 -17    1.06    0.82
  -2  -5  17    0.25    0.58
  -1  -5  17    0.89    0.77
   1  -5 -17    0.56    0.74
   1  -5 -17    0.54    0.39
   0  -5 -17   20.00    2.01
   0  -5  17   15.01    2.05
   1  -5  17    0.30    0.53
  -1  -5 -17   -0.16    0.41
  -2  -5 -17    1.81    0.86
   2  -5  17    1.97    0.80
   3  -5  17    0.49    0.51
  -3  -5 -17    0.37    0.66
   9   0 -18   13.60    2.19
  -9   0  18   13.83    2.26
   8   0 -18    2.82    1.04
   8   0 -18    1.50    0.86
  -8   0  18    1.42    0.84
  -7   0  18    2.14    0.97
   7   0 -18    2.22    0.88
   7   0 -18    0.53    0.67
   6   0 -18   12.86    1.79
   6   0 -18   10.03    1.71
   5   0 -18    0.38    0.48
   5   0 -18    0.58    0.51
   4   0 -18   38.45    2.43
   4   0 -18   36.44    2.30
   3   0 -18   73.36    3.33
   3   0 -18   77.82    3.54
   2   0 -18    1.41    0.57
   2   0 -18    1.10    0.55
   1   0 -18    0.45    0.39
   1   0 -18    0.43    0.36
   0   0  18    8.51    1.12
   0   0 -18    5.37    1.04
   0   0 -18    7.96    1.19
   1   0  18   18.44    1.71
  -1   0 -18   18.17    1.98
  -1   0 -18   16.54    1.84
   2   0  18   25.08    2.10
  -2   0 -18   20.65    2.07
  -2   0 -18   18.55    2.06
  -3   0 -18   65.95    3.43
  -3   0 -18   61.50    3.25
   3   0  18   69.47    3.20
  -4   0 -18    2.70    0.82
  -5   0 -18    0.89    0.65
  -6   0 -18    1.40    0.74
  -7   0 -18    5.29    1.40
  -8   0 -18    2.12    1.07
   9  -1 -18    6.76    1.45
  -9   1  18    6.84    1.66
   8  -1 -18   -0.61    0.56
   8  -1 -18    0.49    0.57
   8   1 -18    0.46    0.65
  -8   1  18    0.54    0.70
   7  -1 -18    7.28    1.39
   7  -1 -18    6.92    1.57
  -7  -1  18    5.42    1.36
   7   1 -18    7.22    1.55
   7   1 -18    7.50    1.48
   6  -1 -18   10.11    1.57
   6  -1 -18    9.71    1.74
   6   1 -18   12.58    1.74
   6   1 -18    9.75    1.62
   5  -1 -18    6.19    1.32
   5  -1 -18    5.68    1.11
   5   1 -18    6.56    1.28
   5   1 -18    6.48    1.20
   4  -1 -18    4.91    0.99
   4  -1 -18    3.67    0.96
   4   1 -18    4.17    0.99
   4   1 -18    5.57    1.07
   3  -1 -18   15.95    1.96
   3  -1 -18   14.15    1.60
   3   1 -18   14.22    1.64
   3   1 -18   16.51    1.85
  -2  -1  18   65.75    2.99
   2  -1 -18   62.26    2.86
   2   1 -18   60.66    2.87
   2   1 -18   58.11    2.93
   1  -1 -18    1.13    0.46
  -1  -1  18    2.02    0.64
   1  -1 -18    0.90    0.59
   1   1 -18    1.28    0.57
   1   1 -18    1.90    0.59
   0  -1 -18    4.86    0.99
   0  -1 -18    5.94    1.06
   0  -1  18    9.26    1.30
   0   1 -18    5.87    1.05
   0   1 -18    7.63    1.24
  -1  -1 -18    2.53    0.72
  -1  -1 -18    4.23    0.99
   1  -1  18    3.23    0.76
  -1   1 -18    1.84    0.71
  -1   1 -18    4.04    0.94
   2  -1  18   38.87    2.28
  -2  -1 -18   40.89    2.52
  -2  -1 -18   46.81    2.69
  -2   1 -18   45.52    3.63
  -2   1 -18   41.52    2.46
  -3  -1 -18    3.91    1.02
  -3  -1 -18    4.34    1.05
   3  -1  18    4.25    0.99
  -3   1 -18    3.93    1.01
  -4  -1 -18    4.36    1.20
  -4  -1 -18    4.08    1.02
   4  -1  18    4.66    1.06
  -4   1 -18    4.76    1.10
  -5  -1 -18   24.37    3.20
  -5  -1 -18   29.85    2.95
   5  -1  18   27.54    2.66
  -5   1 -18   24.71    2.68
  -6  -1 -18    1.85    0.85
   6  -1  18    1.82    0.85
  -6   1 -18    1.41    0.82
  -7  -1 -18    2.31    0.98
  -7   1 -18    1.45    0.82
  -8  -1 -18    7.78    1.70
  -8   1 -18    2.63    1.12
   8  -2 -18    1.44    0.99
   8  -2 -18    1.43    0.73
  -8   2  18    5.57    1.67
   7  -2 -18    0.64    0.50
   7  -2 -18   -0.05    0.63
  -7   2  18    0.70    0.82
   6  -2 -18    1.58    0.61
   6  -2 -18    2.44    1.04
   5  -2 -18    0.24    0.45
   5  -2 -18    1.41    0.56
   4  -2 -18    0.40    0.52
   4  -2 -18   -0.09    0.23
   4   2 -18    1.22    0.51
   3  -2 -18    0.93    0.43
  -3  -2  18    0.66    0.55
   3  -2 -18    0.38    0.53
   3   2 -18    0.59    0.39
  -2  -2  18   21.38    2.15
   2  -2 -18   26.33    2.58
   2  -2 -18   25.53    1.65
   2   2 -18   24.93    1.67
  -1  -2  18   47.39    2.66
   1  -2 -18   46.61    2.39
   1  -2 -18   44.32    2.76
   1   2 -18   46.75    2.38
   0  -2 -18    9.22    1.54
   0  -2  18   12.58    1.61
   0  -2 -18   11.28    1.40
   0   2 -18   10.22    1.33
  -1  -2 -18   22.95    2.15
  -1  -2 -18   30.77    2.81
   1  -2  18   24.85    2.26
  -1   2 -18   21.02    2.03
   2  -2  18    0.30    0.38
  -2  -2 -18    1.05    0.57
  -2  -2 -18    0.97    0.60
  -2   2 -18    0.94    0.51
   3  -2  18   -0.11    0.39
  -3  -2 -18    0.34    0.49
  -3  -2 -18   -0.75    0.39
  -3   2 -18    0.03    0.46
  -4  -2 -18    8.53    1.52
   4  -2  18    6.41    1.23
  -4  -2 -18   10.42    1.77
  -4   2 -18    8.88    1.56
  -5  -2 -18    8.10    1.48
  -5  -2 -18    8.79    1.77
   5  -2  18    8.41    1.49
  -5   2 -18    5.66    1.35
  -6  -2 -18    0.08    0.49
   6  -2  18   -0.15    0.45
  -6   2 -18   -0.25    0.61
   7  -2  18    0.66    0.68
  -7  -2 -18    0.26    0.54
  -7   2 -18    0.05    0.70
   8  -3 -18   -0.52    0.30
   7  -3 -18   -0.13    0.80
   7  -3 -18    0.01    0.30
  -7   3  18    0.42    0.91
   6  -3 -18   -0.30    0.55
   6  -3 -18    0.38    0.39
   5  -3 -18    0.16    0.62
   5  -3 -18   -0.01    0.31
  -4  -3  18   25.74    2.71
   4  -3 -18   24.84    2.89
   4  -3 -18   32.57    1.84
   3  -3 -18    1.18    0.46
   3  -3 -18    0.95    0.63
  -3  -3  18    1.01    0.66
   2  -3 -18    3.40    0.71
   2  -3 -18    4.67    1.22
  -2  -3  18    3.35    0.95
  -1  -3  18    0.13    0.44
   1  -3 -18    0.32    0.52
   1  -3 -18    0.60    0.39
   0  -3 -18    2.41    0.71
   0  -3 -18    1.24    0.65
   0  -3  18    2.91    0.87
   0   3 -18    0.85    0.50
   1  -3  18   17.03    1.97
  -1  -3 -18   16.98    1.90
  -1  -3 -18   13.46    1.87
  -1   3 -18   14.62    1.65
  -2  -3 -18   -0.36    0.32
  -2  -3 -18   -0.41    0.39
   2  -3  18    0.04    0.35
  -2   3 -18   -0.09    0.38
  -3  -3 -18    0.18    0.51
  -3  -3 -18    0.95    0.65
   3  -3  18    0.95    0.58
  -3   3 -18    1.03    0.57
  -4  -3 -18    3.29    1.17
  -4  -3 -18    4.11    1.16
   4  -3  18    3.93    0.99
  -4   3 -18    5.43    1.29
   5  -3  18    1.35    0.67
  -5  -3 -18    6.05    1.52
  -5  -3 -18    3.07    1.07
  -5   3 -18    4.69    1.30
  -6  -3 -18    0.99    0.75
   6  -3  18    0.74    0.63
  -6  -3 -18    1.05    0.96
  -6   3 -18    1.39    0.89
   7  -3  18   -0.56    0.52
  -7   3 -18    0.44    0.91
   6  -4 -18    0.78    0.93
   6  -4 -18    2.96    0.66
  -6   4  18    1.68    1.00
   5  -4 -18    0.18    0.30
   5  -4 -18    0.18    0.63
   4  -4 -18    0.64    0.35
  -4  -4  18    2.61    1.12
   4  -4 -18    1.72    0.86
   3  -4 -18    0.25    0.31
   3  -4 -18    0.03    0.61
  -3  -4  18    1.05    0.72
   2  -4 -18    0.14    0.27
  -2  -4  18    0.21    0.55
   2  -4 -18    0.33    0.61
  -1  -4  18    8.03    1.50
   1  -4 -18    8.42    1.64
   1  -4 -18    9.16    1.25
   0  -4  18   -0.13    0.41
   0  -4 -18   -0.97    0.41
   0  -4 -18   -0.01    0.35
  -1  -4 -18    1.58    0.80
  -1  -4 -18    0.78    0.55
   1  -4  18    0.57    0.55
  -2  -4 -18    1.69    0.82
  -2  -4 -18    1.88    0.82
   2  -4  18    1.31    0.68
   3  -4  18    4.54    1.10
  -3  -4 -18    3.10    1.04
  -3  -4 -18    1.76    0.87
   4  -4  18    9.49    1.59
  -4  -4 -18    6.33    1.51
  -4   4 -18   12.95    2.03
  -5  -4 -18    2.53    1.23
   5  -4  18    2.51    0.89
  -5   4 -18    1.30    0.86
  -4  -5  18    6.28    1.54
   4  -5 -18    2.37    1.15
   3  -5 -18    3.18    1.30
   3  -5 -18    2.61    0.54
  -3  -5  18    4.03    1.32
  -2  -5  18    3.07    1.08
   2  -5 -18    5.62    1.44
   2  -5 -18    2.93    0.65
   1  -5 -18    1.01    0.76
   1  -5 -18    0.58    0.46
  -1  -5  18    0.97    0.71
   0  -5  18    9.92    1.77
   0  -5 -18   12.37    1.60
  -1  -5 -18    3.37    0.93
   1  -5  18    2.73    0.93
   2  -5  18    2.02    0.87
  -2  -5 -18    0.46    0.61
   3  -5  18    1.88    0.83
  -3  -5 -18    1.73    0.86
  -9   0  19    0.69    0.79
   9   0 -19    0.00    0.63
  -8   0  19    1.28    0.82
   8   0 -19    0.63    0.68
   8   0 -19    0.53    0.58
   7   0 -19   -0.15    0.54
  -7   0  19    0.17    0.58
   7   0 -19    0.11    0.50
   6   0 -19   -0.12    0.45
   6   0 -19   -0.58    0.39
   5   0 -19    0.30    0.43
   5   0 -19    0.02    0.38
   4   0 -19    0.26    0.41
   4   0 -19    0.25    0.43
   3   0 -19   -0.38    0.27
   3   0 -19    0.12    0.35
   2   0 -19   -0.09    0.33
   2   0 -19    0.22    0.37
   1   0 -19   -0.32    0.24
   1   0 -19   -0.21    0.24
   0   0 -19    0.26    0.42
   0   0 -19    0.27    0.36
  -1   0 -19    0.48    0.41
  -1   0 -19   -0.13    0.25
  -2   0 -19    0.32    0.42
  -2   0 -19    0.02    0.30
  -3   0 -19   -0.35    0.27
  -3   0 -19   -0.05    0.38
  -4   0 -19    0.14    0.41
  -5   0 -19   -0.05    0.53
  -6   0 -19   -0.23    0.53
  -7   0 -19   -0.16    0.52
  -8   0 -19    0.08    0.68
   9  -1 -19    2.25    0.97
  -9   1  19    2.70    1.24
   8  -1 -19    0.85    0.63
   8  -1 -19    1.01    0.97
   8   1 -19    0.96    0.75
  -8   1  19    0.14    0.75
   7  -1 -19    0.68    0.54
  -7  -1  19    1.82    0.88
   7  -1 -19    0.10    0.68
   7   1 -19   -0.29    0.52
   7   1 -19    0.57    0.62
   6  -1 -19   -0.25    0.54
   6  -1 -19    0.17    0.37
   6   1 -19   -0.15    0.50
   6   1 -19   -0.42    0.49
   5  -1 -19    0.28    0.40
   5  -1 -19    0.99    0.67
   5   1 -19    0.44    0.50
   5   1 -19   -0.16    0.48
   4  -1 -19    0.64    0.55
   4  -1 -19    0.31    0.38
   4   1 -19    0.42    0.44
   4   1 -19    0.20    0.40
   3  -1 -19   44.44    2.43
   3  -1 -19   49.17    2.92
   3   1 -19   41.58    2.45
   3   1 -19   44.36    2.65
   2  -1 -19    3.03    0.74
   2  -1 -19    1.97    0.74
   2   1 -19    2.86    0.84
   2   1 -19    2.35    0.72
  -1  -1  19    0.19    0.36
   1  -1 -19   -0.04    0.31
   1  -1 -19    0.23    0.34
   1   1 -19   -0.12    0.29
   1   1 -19    0.60    0.46
   0  -1  19    1.84    0.64
   0  -1 -19    0.90    0.51
   0  -1 -19    2.95    0.74
   0   1 -19    1.85    0.65
   0   1 -19    1.12    0.54
  -1  -1 -19    0.95    0.59
   1  -1  19    0.34    0.37
  -1  -1 -19    1.20    0.51
  -1   1 -19    0.54    0.48
  -1   1 -19    0.81    0.44
  -2  -1 -19    1.25    0.62
  -2  -1 -19    0.81    0.52
   2  -1  19    1.41    0.61
  -2   1 -19    0.95    0.52
   3  -1  19   17.07    1.84
  -3  -1 -19   18.17    2.15
  -3  -1 -19   24.40    2.50
  -3   1 -19   23.77    2.44
   4  -1  19   10.57    1.56
  -4  -1 -19    3.71    1.01
  -4  -1 -19    9.61    1.69
  -4   1 -19    8.27    1.51
  -5  -1 -19   10.02    1.70
   5  -1  19    7.70    1.38
  -5   1 -19   10.06    1.76
   6  -1  19    6.37    1.48
  -6  -1 -19    9.45    1.68
  -6   1 -19    7.49    1.57
  -7  -1 -19    0.38    0.61
  -7   1 -19    0.38    0.67
  -8  -1 -19   -0.36    0.59
   8  -2 -19    0.76    1.00
   8  -2 -19    0.99    0.66
  -8   2  19    1.11    1.00
   7  -2 -19   -0.19    0.31
   7  -2 -19    0.15    0.78
  -7   2  19   -0.28    0.67
   6  -2 -19    3.60    0.87
   6  -2 -19    4.69    1.31
   5  -2 -19    2.02    0.62
   5  -2 -19    2.24    0.93
   4  -2 -19    3.44    0.81
   4  -2 -19    4.58    1.24
   4   2 -19    4.79    1.02
   3  -2 -19    1.88    0.61
   3  -2 -19    1.80    0.82
   3   2 -19    1.76    0.64
  -2  -2  19   81.02    3.85
   2  -2 -19   93.21    3.61
   2  -2 -19   90.09    4.26
   2   2 -19   92.46    3.61
  -1  -2  19   26.54    2.42
   1  -2 -19   25.06    2.14
   1  -2 -19   21.89    2.36
   1   2 -19   25.58    1.76
   0  -2  19   23.18    2.22
   0  -2 -19   27.74    2.70
   0  -2 -19   19.42    1.85
   0   2 -19   18.97    1.87
   1  -2  19   15.05    1.74
  -1  -2 -19   12.86    1.62
  -1  -2 -19    9.22    1.54
  -1   2 -19   10.47    1.45
  -2  -2 -19    1.87    0.77
  -2  -2 -19    1.84    0.80
   2  -2  19    2.22    0.75
  -2   2 -19    1.91    0.71
   3  -2  19    8.56    1.43
  -3  -2 -19    6.20    1.29
  -3  -2 -19    7.89    1.50
  -3   2 -19    7.10    1.40
  -4  -2 -19    2.16    0.92
   4  -2  19    3.52    1.02
  -4  -2 -19    3.83    1.17
  -4   2 -19    2.96    0.96
   5  -2  19    7.37    1.38
  -5  -2 -19    6.46    1.66
  -5  -2 -19    4.11    1.13
  -5   2 -19    8.82    1.71
  -6  -2 -19    3.00    1.00
   6  -2  19    2.11    0.80
  -6   2 -19    4.22    1.35
  -7  -2 -19   -0.17    0.56
   7  -2  19    0.11    0.60
  -7   2 -19   -0.33    0.58
   7  -3 -19   13.17    2.44
   7  -3 -19   11.79    1.52
  -7   3  19   11.97    2.40
   6  -3 -19    0.21    0.37
   6  -3 -19    0.05    0.61
   5  -3 -19   20.43    2.81
   5  -3 -19   17.72    1.69
   4  -3 -19   15.10    2.22
   4  -3 -19   16.18    1.59
   3  -3 -19    2.81    0.67
   3  -3 -19    5.11    1.32
  -3  -3  19    2.58    0.93
  -2  -3  19    0.04    0.47
   2  -3 -19    0.32    0.40
   2  -3 -19    0.11    0.47
   1  -3 -19    2.24    0.90
   1  -3 -19    1.86    0.57
  -1  -3  19    2.23    0.85
   0  -3  19    1.89    0.72
   0  -3 -19    4.70    1.00
   0  -3 -19    3.50    1.06
   0   3 -19    2.95    0.78
   1  -3  19    4.18    1.05
  -1  -3 -19    4.24    1.03
  -1  -3 -19    5.55    1.30
  -1   3 -19    4.36    0.97
   2  -3  19   23.25    2.34
  -2  -3 -19   20.20    2.27
  -2  -3 -19   22.56    2.51
  -2   3 -19   22.36    2.20
   3  -3  19    1.74    0.68
  -3  -3 -19    1.12    0.69
  -3  -3 -19    0.60    0.61
  -3   3 -19    0.93    0.61
  -4  -3 -19    8.00    1.67
   4  -3  19    9.93    1.64
  -4  -3 -19    7.91    1.56
  -4   3 -19    8.35    1.61
   5  -3  19    2.24    0.94
  -5  -3 -19    3.75    1.27
  -5  -3 -19    3.46    1.11
  -5   3 -19    1.37    0.78
   6  -3  19    0.58    0.60
  -6  -3 -19    1.35    1.00
  -6  -3 -19    0.08    0.62
  -6   3 -19    0.29    0.71
   6  -4 -19   12.94    1.34
   6  -4 -19    9.90    2.18
  -6   4  19    9.24    2.03
   5  -4 -19    0.63    0.41
   5  -4 -19   -0.23    0.64
   4  -4 -19   -0.22    0.53
   4  -4 -19    0.73    0.41
  -4  -4  19   -0.01    0.62
  -3  -4  19    1.03    0.75
   3  -4 -19    0.45    0.33
   3  -4 -19    1.82    0.72
  -2  -4  19    1.05    0.73
   2  -4 -19    0.52    0.58
   2  -4 -19   -0.13    0.28
   1  -4 -19    7.23    1.49
   1  -4 -19    7.13    1.14
  -1  -4  19    7.22    1.41
   0  -4 -19    3.73    1.15
   0  -4 -19    2.20    0.72
   0  -4  19    0.65    0.59
  -1  -4 -19    2.18    0.79
   1  -4  19    3.33    0.93
  -1  -4 -19    1.49    0.77
  -2  -4 -19   16.08    2.16
   2  -4  19   15.63    1.96
  -2  -4 -19   19.38    2.39
   3  -4  19   28.51    2.76
  -3  -4 -19   21.31    2.48
  -3  -4 -19   16.40    2.24
  -4  -4 -19    3.53    1.15
   4  -4  19    6.73    1.33
  -5  -4 -19    7.00    1.83
   5  -4  19    5.19    1.26
  -5   4 -19    5.17    1.40
   3  -5 -19    6.45    1.69
   3  -5 -19    8.66    0.98
  -3  -5  19    4.42    1.33
  -2  -5  19    3.67    1.22
   2  -5 -19    2.45    0.68
   2  -5 -19    2.88    1.20
   1  -5 -19    1.58    0.91
   1  -5 -19    2.89    0.76
  -1  -5  19    2.64    1.07
   0  -5  19   -0.42    0.54
   0  -5 -19    0.84    0.50
   1  -5  19    0.54    0.63
  -1  -5 -19   -0.02    0.45
  -2  -5 -19    2.40    0.95
   2  -5  19    0.43    0.63
   9   0 -20    0.35    0.79
  -9   0  20    0.40    0.82
   8   0 -20    2.17    1.11
   8   0 -20    2.41    0.96
  -8   0  20    1.67    0.95
   7   0 -20    8.14    1.56
   7   0 -20   10.55    1.90
   6   0 -20    1.59    0.75
   6   0 -20    3.94    1.11
   5   0 -20   11.50    1.72
   5   0 -20   13.40    1.83
   4   0 -20   23.10    2.49
   4   0 -20   25.98    2.48
   3   0 -20    6.87    1.32
   3   0 -20    7.49    1.24
   2   0 -20   36.11    2.31
   2   0 -20   37.50    2.40
   1   0 -20    0.26    0.42
   1   0 -20    0.65    0.41
   0   0 -20   16.30    1.84
   0   0 -20   17.10    1.96
  -1   0 -20    3.37    0.92
  -1   0 -20    2.31    0.72
  -2   0 -20   50.37    2.96
  -2   0 -20   50.71    2.93
  -3   0 -20    0.56    0.56
  -3   0 -20    0.98    0.63
  -4   0 -20   17.25    2.18
  -5   0 -20    6.73    1.50
  -6   0 -20   46.93    3.33
  -7   0 -20    0.83    0.75
   8  -1 -20    3.52    1.12
   8  -1 -20    1.12    1.09
  -8   1  20    1.53    0.96
   8   1 -20    0.41    0.75
   7  -1 -20    0.97    0.58
  -7  -1  20    1.07    0.79
   7  -1 -20    1.52    0.92
   7   1 -20    1.38    0.84
   7   1 -20    1.72    0.93
   6  -1 -20    2.56    0.89
   6  -1 -20    1.67    0.93
   6   1 -20    3.52    1.08
   6   1 -20    1.47    0.80
   5  -1 -20   21.44    2.51
   5  -1 -20   16.67    1.90
   5   1 -20   16.93    2.09
   5   1 -20   20.17    2.20
   4  -1 -20    2.31    0.75
   4  -1 -20    1.34    0.80
   4   1 -20    1.54    0.69
   4   1 -20    1.88    0.82
   3  -1 -20    1.76    0.83
   3  -1 -20    1.28    0.53
   3   1 -20    2.16    0.75
   3   1 -20    0.98    0.59
   2  -1 -20   47.93    2.86
   2  -1 -20   46.83    2.58
   2   1 -20   46.50    2.70
   2   1 -20   41.26    2.47
   1  -1 -20    8.01    1.38
   1  -1 -20    8.28    1.31
   1   1 -20    9.27    1.36
   1   1 -20    8.88    1.39
   0  -1 -20   -0.17    0.31
   0  -1  20   -0.30    0.27
   0  -1 -20   -0.26    0.25
   0   1 -20    0.06    0.39
   0   1 -20   -0.20    0.31
  -1  -1 -20   21.00    2.10
  -1  -1 -20   15.01    1.96
   1  -1  20   16.06    1.78
  -1   1 -20   16.92    1.90
  -1   1 -20   15.99    1.89
  -2  -1 -20   -0.18    0.36
   2  -1  20    0.05    0.39
  -2  -1 -20    1.76    0.76
  -2   1 -20    0.12    0.43
  -3  -1 -20    0.90    0.61
   3  -1  20    0.18    0.47
  -3  -1 -20    0.24    0.52
  -3   1 -20    1.05    0.68
   4  -1  20    0.45    0.51
  -4  -1 -20    0.62    0.73
  -4  -1 -20   -0.45    0.34
  -4   1 -20   -0.09    0.44
   5  -1  20    1.99    0.94
  -5  -1 -20    3.44    1.08
  -5   1 -20    3.37    1.07
  -6  -1 -20   27.42    2.94
  -6   1 -20   23.96    2.84
  -7  -1 -20   -0.44    0.57
  -7   1 -20    0.22    0.68
   8  -2 -20    3.00    1.37
   8  -2 -20    3.31    1.00
  -8   2  20    4.57    1.60
   7  -2 -20    0.41    0.56
   7  -2 -20    1.02    0.95
   6  -2 -20    9.50    1.43
   6  -2 -20    7.23    1.77
   5  -2 -20    0.18    0.39
   5  -2 -20    0.11    0.52
   4  -2 -20    2.92    1.01
   4  -2 -20    2.27    0.67
   3  -2 -20    8.85    1.23
   3  -2 -20   10.37    1.72
   3   2 -20    9.20    1.36
  -2  -2  20   17.49    2.02
   2  -2 -20   26.02    2.76
   2  -2 -20   20.60    1.95
   2   2 -20   18.35    1.86
   1  -2 -20    0.52    0.38
  -1  -2  20    0.13    0.44
   1  -2 -20    0.09    0.52
   1   2 -20    1.36    0.59
   0  -2 -20    0.80    0.52
   0  -2  20    0.30    0.44
   0  -2 -20   -0.21    0.34
   0   2 -20    0.45    0.42
  -1  -2 -20    4.26    1.00
   1  -2  20    2.46    0.76
  -1  -2 -20    1.74    0.76
  -1   2 -20    3.14    0.88
  -2  -2 -20    7.51    1.40
   2  -2  20    5.30    1.10
  -2  -2 -20    4.30    1.14
  -2   2 -20    5.60    1.21
   3  -2  20    4.78    1.13
  -3  -2 -20    3.52    1.01
  -3  -2 -20    4.81    1.23
  -3   2 -20    4.90    1.19
   4  -2  20    0.96    0.57
  -4  -2 -20    2.34    0.89
  -4  -2 -20    2.97    1.07
  -4   2 -20    6.42    1.48
  -5  -2 -20    3.49    1.13
  -5  -2 -20    4.82    1.39
   5  -2  20    3.72    1.05
   6  -2  20    8.53    1.68
  -6  -2 -20    4.20    1.14
  -6   2 -20    4.19    1.27
  -7  -2 -20    0.06    0.70
   7  -2  20   -0.74    0.51
  -7   2 -20   -0.28    0.72
   7  -3 -20   -0.03    0.84
   7  -3 -20   -0.07    0.39
  -7   3  20   -0.48    0.72
   6  -3 -20    4.11    0.90
   6  -3 -20    2.66    1.19
   5  -3 -20    2.21    0.65
   5  -3 -20    2.00    1.05
   4  -3 -20    3.51    0.80
   4  -3 -20    3.04    1.18
   3  -3 -20    7.53    1.58
   3  -3 -20    6.82    1.04
  -3  -3  20    5.23    1.26
   2  -3 -20    1.40    0.57
   2  -3 -20    1.92    0.87
  -2  -3  20    1.43    0.80
   1  -3 -20    1.33    0.75
   1  -3 -20    1.83    0.67
  -1  -3  20    5.52    1.23
   0  -3 -20    1.35    0.67
   0  -3 -20    0.05    0.35
   0  -3  20    1.09    0.60
   0   3 -20    1.18    0.66
  -1  -3 -20    4.95    1.35
   1  -3  20    3.51    0.92
  -1  -3 -20    2.46    0.79
  -1   3 -20    5.08    1.06
   2  -3  20    1.31    0.66
  -2  -3 -20    2.01    0.86
  -2  -3 -20    1.32    0.74
  -2   3 -20    0.56    0.56
  -3  -3 -20   -0.16    0.50
   3  -3  20    1.23    0.63
  -3  -3 -20   -0.81    0.42
  -3   3 -20    0.41    0.59
   4  -3  20    2.21    0.82
  -4  -3 -20    0.64    0.78
  -4  -3 -20    2.47    0.98
  -4   3 -20    2.89    1.04
  -5  -3 -20    2.27    1.20
  -5  -3 -20    1.23    0.77
   5  -3  20    2.52    0.94
  -5   3 -20    1.59    0.93
  -6  -3 -20    0.21    0.63
   6  -3  20   -0.05    0.53
  -6  -3 -20    0.75    0.92
  -6   3 -20    1.04    0.97
   6  -4 -20    0.35    0.34
   5  -4 -20   -0.44    0.61
   5  -4 -20    0.56    0.38
   4  -4 -20   -0.12    0.31
   4  -4 -20    1.35    0.96
  -3  -4  20    4.22    1.27
   3  -4 -20    3.08    1.18
   3  -4 -20    4.32    0.81
   2  -4 -20    0.84    0.47
   2  -4 -20    1.33    0.76
  -2  -4  20   -0.07    0.51
  -1  -4  20    0.84    0.74
   1  -4 -20    1.28    0.56
   1  -4 -20    0.91    0.77
   0  -4  20    1.66    0.78
   0  -4 -20    0.21    0.67
   0  -4 -20    1.35    0.62
  -1  -4 -20    0.32    0.50
  -1  -4 -20    1.44    0.89
   1  -4  20    0.72    0.67
  -2  -4 -20    0.18    0.59
   2  -4  20    0.05    0.48
  -2  -4 -20    1.20    0.76
  -3  -4 -20    1.22    0.86
  -3  -4 -20    1.16    0.78
   3  -4  20    0.40    0.46
   4  -4  20   25.17    2.69
  -4  -4 -20   22.02    2.78
   5  -4  20    1.10    0.68
  -5  -4 -20    0.97    0.96
  -5   4 -20    1.15    0.93
  -3  -5  20    0.39    0.71
   3  -5 -20    1.16    0.96
   3  -5 -20    1.20    0.47
   2  -5 -20   -0.32    0.70
   2  -5 -20    0.05    0.35
  -2  -5  20    0.52    0.72
   1  -5 -20   -0.15    0.38
  -1  -5  20   -0.03    0.61
   1  -5 -20   -0.13    0.74
   0  -5 -20    3.22    0.89
   0  -5  20    2.59    1.02
  -1  -5 -20   -0.46    0.38
   1  -5  20    0.68    0.62
  -2  -5 -20    1.42    0.80
   2  -5  20    1.12    0.68
   8   0 -21   -0.10    0.56
  -8   0  21    0.35    0.79
   8   0 -21    0.02    0.68
   7   0 -21    0.52    0.68
   7   0 -21   -0.60    0.35
   6   0 -21   -0.28    0.41
   6   0 -21    0.17    0.52
   5   0 -21    0.74    0.61
   5   0 -21   -0.16    0.36
   4   0 -21   -0.32    0.42
   4   0 -21   -0.09    0.36
   3   0 -21    0.56    0.57
   3   0 -21   -0.18    0.32
   2   0 -21    0.37    0.40
   2   0 -21    0.04    0.37
   1   0 -21    0.20    0.40
   1   0 -21    0.24    0.40
   0   0 -21    0.18    0.44
   0   0 -21    0.41    0.39
  -1   0 -21   -0.24    0.29
  -1   0 -21    0.04    0.38
  -2   0 -21   -0.15    0.40
  -2   0 -21   -0.11    0.35
  -3   0 -21    0.07    0.44
  -3   0 -21   -0.18    0.41
  -4   0 -21   -0.15    0.40
  -5   0 -21    0.11    0.46
  -6   0 -21    0.60    0.54
  -7   0 -21    0.35    0.69
   8  -1 -21    1.02    0.73
   8  -1 -21    1.08    1.02
  -8   1  21    1.69    1.04
   7  -1 -21    0.26    0.72
   7  -1 -21   -0.17    0.40
  -7  -1  21   -0.12    0.67
   7   1 -21    0.40    1.01
   7   1 -21   -0.36    0.58
   6  -1 -21    3.95    1.06
   6  -1 -21    1.54    0.82
   6   1 -21    2.74    0.98
   5  -1 -21   -0.34    0.30
   5  -1 -21   -0.44    0.45
   5   1 -21    0.16    0.50
   5   1 -21    0.50    0.46
   4  -1 -21    1.64    0.64
   4  -1 -21    2.50    0.93
   4   1 -21    1.72    0.70
   4   1 -21    3.48    1.03
   3  -1 -21   13.25    1.67
   3  -1 -21    9.98    1.73
   3   1 -21   10.08    1.61
   3   1 -21   12.11    1.61
   2  -1 -21   34.29    3.06
   2  -1 -21   33.12    2.21
   2   1 -21   34.80    2.28
   2   1 -21   32.27    2.81
   1  -1 -21    7.33    1.21
   1  -1 -21    8.64    1.49
   1   1 -21    9.64    1.44
   1   1 -21    8.78    1.39
   0  -1 -21    0.24    0.42
   0  -1 -21    0.60    0.49
   0   1 -21   -0.12    0.40
   0   1 -21    0.13    0.37
  -1  -1 -21    4.73    1.15
   1  -1  21    4.77    1.08
  -1  -1 -21    3.91    0.96
  -1   1 -21    4.92    1.07
  -2  -1 -21    9.42    1.61
   2  -1  21    6.84    1.21
  -2  -1 -21    5.83    1.25
  -2   1 -21    9.34    1.53
  -3  -1 -21    5.03    1.22
  -3  -1 -21    4.22    1.18
   3  -1  21    5.00    1.09
  -3   1 -21    4.44    1.16
  -4  -1 -21    0.62    0.56
  -4  -1 -21    0.01    0.57
  -4   1 -21   -0.07    0.41
  -5  -1 -21    0.21    0.59
  -5   1 -21   -0.09    0.48
  -6  -1 -21    4.89    1.31
  -6   1 -21    5.72    1.46
  -7  -1 -21    0.36    0.73
  -7   1 -21    0.74    0.87
   8  -2 -21    7.33    1.44
   8  -2 -21   10.07    2.54
  -8   2  21   10.04    2.43
   7  -2 -21    2.36    1.14
   7  -2 -21    1.36    0.67
   6  -2 -21    2.19    1.18
   6  -2 -21    2.16    0.77
   5  -2 -21    0.59    0.44
   5  -2 -21    0.01    0.60
   4  -2 -21   10.95    1.86
   4  -2 -21    7.85    1.23
   3  -2 -21    0.97    0.52
   3  -2 -21    0.93    0.65
   3   2 -21    0.59    0.51
   2  -2 -21    2.79    0.95
   2  -2 -21    1.73    0.64
   2   2 -21    2.58    0.78
  -1  -2  21    8.41    1.42
   1  -2 -21    6.15    1.34
   1  -2 -21    8.32    1.28
   1   2 -21    8.01    1.28
   0  -2 -21    0.41    0.65
   0  -2 -21    0.63    0.48
   0  -2  21    0.46    0.51
   0   2 -21    0.18    0.41
  -1  -2 -21    8.62    1.47
   1  -2  21    7.47    1.31
  -1  -2 -21    4.86    1.27
  -1   2 -21    5.55    1.16
   2  -2  21    4.29    1.10
  -2  -2 -21    4.27    1.11
  -2  -2 -21    3.13    1.02
  -2   2 -21    3.78    1.05
  -3  -2 -21    0.40    0.52
   3  -2  21    0.11    0.41
  -3  -2 -21   -0.18    0.57
  -3   2 -21    0.20    0.44
   4  -2  21    2.98    0.96
  -4  -2 -21    5.26    1.33
  -4  -2 -21    2.46    1.05
  -4   2 -21    1.31    0.85
  -5  -2 -21    4.68    1.30
   5  -2  21    4.06    1.12
  -5  -2 -21    5.12    1.52
  -5   2 -21    8.11    1.68
  -6  -2 -21    2.76    1.08
   6  -2  21    3.21    1.14
  -6   2 -21    2.57    1.02
   7  -2  21    0.17    0.68
  -7  -2 -21    2.63    1.17
  -7   2 -21    1.72    1.75
   7  -3 -21    1.46    0.66
   7  -3 -21    1.62    1.74
   6  -3 -21    0.16    0.36
   6  -3 -21   -0.53    0.59
   5  -3 -21   13.77    2.31
   5  -3 -21   11.26    1.45
   4  -3 -21   -0.03    0.53
   4  -3 -21    1.20    0.50
   3  -3 -21    8.59    1.22
   3  -3 -21   13.58    2.25
   2  -3 -21    0.27    0.58
  -2  -3  21   -0.05    0.43
   2  -3 -21    1.65    0.57
   1  -3 -21   11.97    2.00
   1  -3 -21   10.67    1.46
  -1  -3  21    8.22    1.50
   0  -3 -21    0.54    0.52
   0  -3  21   -0.05    0.43
   0  -3 -21    0.37    0.45
  -1  -3 -21   14.04    2.03
   1  -3  21   11.52    1.76
  -1  -3 -21    7.47    1.36
  -1   3 -21    9.90    1.47
  -2  -3 -21    1.06    0.76
   2  -3  21    1.30    0.69
  -2  -3 -21    0.97    0.66
  -2   3 -21    1.35    0.68
  -3  -3 -21   -0.34    0.50
  -3  -3 -21    0.34    0.49
   3  -3  21    0.57    0.55
  -3   3 -21    0.88    0.69
  -4  -3 -21    0.26    0.59
  -4  -3 -21    0.45    0.68
   4  -3  21    0.16    0.48
  -4   3 -21    1.78    0.89
  -5  -3 -21    3.73    1.22
  -5  -3 -21    4.40    1.39
   5  -3  21    2.31    0.87
  -5   3 -21    5.42    1.43
  -6  -3 -21    1.92    0.96
  -6  -3 -21    2.21    1.20
   6  -3  21    0.10    0.52
  -6   3 -21    1.28    0.94
   5  -4 -21    4.97    0.90
   5  -4 -21    3.71    1.45
   4  -4 -21   21.51    1.81
   4  -4 -21   15.66    2.58
   3  -4 -21    3.81    0.81
  -3  -4  21    3.00    1.08
   3  -4 -21    3.27    1.16
   2  -4 -21    6.29    1.07
  -2  -4  21    6.17    1.48
   2  -4 -21    5.53    1.39
   1  -4 -21    1.37    0.86
  -1  -4  21    1.05    0.81
   1  -4 -21    0.89    0.59
   0  -4 -21    3.61    0.99
   0  -4 -21    5.77    1.43
   0  -4  21    5.28    1.33
  -1  -4 -21    4.25    1.26
   1  -4  21    3.11    0.99
  -1  -4 -21    3.88    1.08
  -2  -4 -21    3.66    1.01
  -2  -4 -21    2.68    1.05
   2  -4  21    2.32    0.91
   3  -4  21    0.50    0.54
  -3  -4 -21   -0.06    0.60
  -3  -4 -21   -0.51    0.49
   4  -4  21    0.11    0.57
  -4  -4 -21    0.75    0.85
   2  -5 -21   -0.21    0.31
   2  -5 -21   -0.45    0.74
  -2  -5  21   -0.36    0.62
  -1  -5  21    3.43    1.23
   1  -5 -21    0.97    0.62
   1  -5 -21    0.51    0.78
   0  -5 -21    0.75    0.56
   0  -5  21    1.19    0.88
  -1  -5 -21    2.27    0.88
   1  -5  21    0.35    0.66
  -8   0  22   -0.05    0.70
   8   0 -22    0.26    0.84
   8   0 -22    1.03    0.82
   7   0 -22    6.59    1.53
   7   0 -22    8.61    1.71
   6   0 -22    0.24    0.53
   6   0 -22    0.53    0.63
   5   0 -22   20.84    2.38
   5   0 -22   21.93    2.55
   4   0 -22    0.17    0.51
   4   0 -22   -0.17    0.39
   3   0 -22   19.53    2.25
   3   0 -22   19.19    2.06
   2   0 -22   13.48    1.88
   2   0 -22   12.62    1.72
   1   0 -22   23.44    2.41
   1   0 -22   34.46    2.29
   0   0 -22   11.24    1.63
   0   0 -22    9.62    1.55
  -1   0 -22    0.15    0.44
  -1   0 -22   -0.12    0.41
  -2   0 -22   14.08    1.91
  -2   0 -22   10.15    1.60
  -3   0 -22   11.71    1.78
  -4   0 -22    9.05    1.68
  -5   0 -22    3.73    1.17
  -6   0 -22   31.13    3.33
  -7   0 -22    6.10    1.62
   8  -1 -22   11.75    1.94
   8  -1 -22   13.01    2.36
  -8   1  22   10.96    2.17
   7  -1 -22    2.15    0.88
   7  -1 -22    1.86    1.00
   7   1 -22    2.59    1.05
   6  -1 -22    2.62    1.13
   6  -1 -22    0.81    0.59
   6   1 -22    1.81    0.83
   6   1 -22    0.11    0.61
   5  -1 -22    0.24    0.46
   5  -1 -22    0.35    0.55
   5   1 -22   -0.70    0.44
   5   1 -22    0.08    0.51
   4  -1 -22    1.16    0.67
   4  -1 -22    1.16    0.63
   4   1 -22    0.96    0.63
   4   1 -22    0.12    0.52
   3  -1 -22    5.20    1.14
   3  -1 -22    3.75    1.10
   3   1 -22    3.84    1.04
   3   1 -22    3.67    1.01
   2  -1 -22    0.22    0.39
   2  -1 -22    0.44    0.52
   2   1 -22    0.01    0.47
   2   1 -22    0.48    0.40
   1  -1 -22   80.81    3.68
   1  -1 -22   66.49    3.67
   1   1 -22   70.68    3.56
   1   1 -22   81.22    3.74
   0  -1 -22    0.44    0.54
   0  -1 -22    0.64    0.51
   0   1 -22    0.46    0.52
   0   1 -22    0.16    0.46
  -1  -1 -22    3.78    1.05
  -1  -1 -22    3.90    1.04
  -1   1 -22    2.93    0.87
  -2  -1 -22    2.54    0.88
  -2  -1 -22    4.21    1.10
  -2   1 -22    4.65    1.17
  -3  -1 -22   23.19    2.56
  -3  -1 -22   25.79    2.76
  -3   1 -22   24.97    2.65
  -4  -1 -22    1.19    0.87
  -4  -1 -22    1.31    0.76
  -4   1 -22    0.68    0.60
  -5  -1 -22    2.78    1.01
  -5   1 -22    2.78    1.01
  -6  -1 -22    3.97    1.30
  -6   1 -22    2.90    1.18
  -7  -1 -22    3.37    1.22
  -7   1 -22    2.43    1.17
   7  -2 -22    0.00    0.42
   7  -2 -22    0.01    0.77
   6  -2 -22    0.18    0.71
   6  -2 -22    1.51    0.70
   5  -2 -22    2.38    0.99
   5  -2 -22    3.54    0.91
   4  -2 -22    3.04    0.84
   4  -2 -22    3.72    1.07
   3  -2 -22    0.22    0.39
   3  -2 -22    0.03    0.54
   3   2 -22   -0.29    0.36
   2  -2 -22    0.66    0.64
   2  -2 -22    2.26    0.72
   2   2 -22    1.46    0.68
   1  -2 -22    2.18    0.91
   1  -2 -22    3.25    0.85
   1   2 -22    4.00    1.01
   0  -2 -22    8.18    1.34
   0  -2 -22   12.05    1.90
   0  -2  22   10.13    1.54
   0   2 -22    9.39    1.44
  -1  -2 -22   12.73    1.98
  -1  -2 -22   11.55    1.74
   1  -2  22   12.91    1.76
  -1   2 -22   11.30    1.65
  -2  -2 -22    0.86    0.67
  -2  -2 -22    2.51    0.90
   2  -2  22    1.55    0.70
  -2   2 -22    1.51    0.70
  -3  -2 -22   -0.11    0.53
   3  -2  22    0.90    0.64
  -3  -2 -22    1.48    0.81
  -3   2 -22    1.55    0.78
  -4  -2 -22    0.38    0.56
   4  -2  22    0.03    0.44
  -4  -2 -22   -0.11    0.56
  -4   2 -22   -0.44    0.50
  -5  -2 -22   -0.26    0.78
  -5  -2 -22   -0.29    0.51
   5  -2  22    0.18    0.54
  -5   2 -22   -0.42    0.46
   6  -2  22    0.93    0.79
  -6  -2 -22    1.02    0.80
  -6   2 -22    0.63    0.82
   6  -3 -22    6.65    1.20
   6  -3 -22    5.11    1.61
   5  -3 -22    0.07    0.38
   5  -3 -22    0.13    0.76
   4  -3 -22    4.07    0.90
   4  -3 -22    0.91    0.85
   3  -3 -22    0.02    0.36
   3  -3 -22    0.91    0.79
   2  -3 -22   -0.27    0.62
  -2  -3  22   -0.53    0.52
   2  -3 -22   -0.04    0.35
  -1  -3  22    0.19    0.62
   1  -3 -22    0.98    0.56
   1  -3 -22    0.23    0.56
   0  -3 -22    3.75    1.13
   0  -3  22    4.46    1.21
   0  -3 -22    2.44    0.81
  -1  -3 -22    1.06    0.69
   1  -3  22    0.33    0.51
  -1  -3 -22    0.39    0.63
  -1   3 -22    0.76    0.55
   2  -3  22    8.64    1.60
  -2  -3 -22    5.81    1.43
  -2  -3 -22    5.83    1.38
  -2   3 -22    5.59    1.26
  -3  -3 -22    5.42    1.37
  -3  -3 -22    8.74    1.74
   3  -3  22    5.35    1.33
  -3   3 -22    4.18    1.20
  -4  -3 -22    1.16    0.77
   4  -3  22    2.64    1.03
  -4  -3 -22    1.63    1.01
  -4   3 -22    2.77    1.08
   5  -3  22    5.00    1.35
  -5  -3 -22    4.98    1.34
  -5  -3 -22    4.57    1.60
  -5   3 -22    4.25    1.35
   5  -4 -22    1.32    1.02
   5  -4 -22    0.25    0.39
   4  -4 -22    3.54    1.47
   4  -4 -22    2.85    0.73
   3  -4 -22   24.51    3.07
   3  -4 -22   21.12    1.96
   2  -4 -22   -0.42    0.48
   2  -4 -22    0.49    0.41
  -2  -4  22   -0.10    0.61
  -1  -4  22    0.74    0.76
   1  -4 -22    1.75    0.95
   1  -4 -22    0.62    0.49
   0  -4 -22   -0.29    0.42
   0  -4 -22    0.45    0.72
   0  -4  22    0.03    0.56
  -1  -4 -22    2.17    1.02
  -1  -4 -22    1.41    0.75
   1  -4  22    1.84    0.86
   2  -4  22    1.35    0.79
  -2  -4 -22    0.54    0.65
  -2  -4 -22    0.68    0.88
  -3  -4 -22    0.09    0.63
  -3  -4 -22    0.46    0.69
   3  -4  22   -0.18    0.47
   4  -4  22    2.68    1.00
  -4  -4 -22    5.05    1.44
   8   0 -23    0.19    0.77
   8   0 -23    0.30    0.66
  -8   0  23   -0.47    0.67
   7   0 -23    0.15    0.65
   7   0 -23   -0.84    0.44
   6   0 -23    0.63    0.57
   6   0 -23    0.26    0.63
   5   0 -23    0.04    0.53
   5   0 -23    0.68    0.62
   4   0 -23   -0.26    0.38
   4   0 -23    1.86    0.82
   3   0 -23   -0.18    0.37
   3   0 -23   -0.28    0.42
   2   0 -23    0.31    0.47
   2   0 -23   -0.01    0.32
   1   0 -23    0.21    0.48
   1   0 -23    0.35    0.41
   0   0 -23    0.99    0.65
   0   0 -23    0.42    0.50
  -1   0 -23   -0.26    0.34
  -1   0 -23    0.48    0.49
  -2   0 -23    0.35    0.54
  -2   0 -23   -0.21    0.38
  -3   0 -23    0.17    0.42
  -4   0 -23   -0.17    0.40
  -5   0 -23    0.07    0.57
  -6   0 -23    0.34    0.63
   8  -1 -23    0.93    0.70
   8  -1 -23    0.49    0.91
  -8   1  23    0.19    0.82
   7  -1 -23    0.70    0.87
   7  -1 -23    0.64    0.67
   7   1 -23    1.16    0.93
   6  -1 -23    3.18    1.04
   6  -1 -23    5.89    1.53
   6   1 -23    5.40    1.30
   6   1 -23    4.08    1.15
   5  -1 -23    0.92    0.67
   5  -1 -23    0.72    0.62
   5   1 -23    1.19    0.68
   5   1 -23    1.94    0.85
   4  -1 -23    1.18    0.80
   4  -1 -23    1.93    0.72
   4   1 -23    1.38    0.73
   4   1 -23    1.85    0.79
   3  -1 -23    1.34    0.66
   3  -1 -23    0.46    0.58
   3   1 -23    0.27    0.55
   3   1 -23    1.00    0.61
   2  -1 -23    6.64    1.38
   2  -1 -23    5.63    1.14
   2   1 -23    7.32    1.34
   2   1 -23    9.19    1.56
   1  -1 -23   36.02    2.97
   1  -1 -23   29.05    2.86
   1   1 -23   26.86    2.54
   1   1 -23   29.12    2.67
   0  -1 -23    3.44    0.95
   0  -1 -23    3.93    1.10
   0   1 -23    2.90    0.95
  -1  -1 -23   -0.10    0.42
  -1  -1 -23    0.14    0.54
  -1   1 -23    0.74    0.48
  -2  -1 -23    5.06    1.23
  -2  -1 -23    2.95    0.96
  -2   1 -23    2.42    0.92
  -3  -1 -23   19.74    2.45
  -3  -1 -23   12.70    1.97
  -3   1 -23   12.64    1.99
  -4  -1 -23    2.23    0.93
  -4  -1 -23    3.19    1.42
  -4   1 -23    1.70    0.87
  -5  -1 -23    1.34    0.78
  -5   1 -23    1.92    0.96
  -6  -1 -23    0.74    0.83
  -6   1 -23    0.88    0.86
  -7  -1 -23    1.82    1.15
   7  -2 -23   -0.22    0.72
   7  -2 -23   -0.02    0.54
   6  -2 -23    0.39    0.84
   6  -2 -23    0.43    0.55
   5  -2 -23    3.23    1.22
   5  -2 -23    2.03    0.72
   4  -2 -23    0.68    0.67
   4  -2 -23    0.56    0.47
   3  -2 -23    2.96    1.07
   3  -2 -23    3.25    0.84
   3   2 -23    3.98    0.98
   2  -2 -23    2.90    1.07
   2  -2 -23    2.35    0.75
   2   2 -23    3.69    0.95
   1  -2 -23    8.74    1.64
   1  -2 -23    9.49    1.40
   1   2 -23   12.82    1.73
   0  -2 -23    9.33    1.68
   0  -2 -23   11.39    1.66
   0   2 -23   13.88    1.85
  -1  -2 -23    0.05    0.53
  -1  -2 -23    0.28    0.46
   1  -2  23    0.91    0.65
  -1   2 -23   -0.26    0.39
   2  -2  23   15.37    1.95
  -2  -2 -23   10.56    1.83
  -2  -2 -23   10.14    1.71
  -2   2 -23    9.67    1.58
  -3  -2 -23   12.52    2.03
   3  -2  23   13.93    1.94
  -3  -2 -23   14.23    2.27
  -3   2 -23   14.47    2.11
  -4  -2 -23    0.50    0.62
  -4  -2 -23   -0.39    0.46
   4  -2  23   -0.41    0.44
  -4   2 -23    0.76    0.61
  -5  -2 -23    3.69    1.43
   5  -2  23    5.26    1.76
  -5  -2 -23    2.96    1.16
  -5   2 -23    4.03    1.25
  -6  -2 -23    0.92    0.78
  -6   2 -23    0.67    0.86
   6  -3 -23    4.63    1.01
   6  -3 -23    6.59    1.85
   5  -3 -23    1.73    1.03
   5  -3 -23    0.90    0.54
   4  -3 -23    1.36    0.64
   4  -3 -23    3.21    1.31
   3  -3 -23    0.05    0.55
   3  -3 -23    0.25    0.41
   2  -3 -23    7.97    1.28
   2  -3 -23    7.24    1.70
  -1  -3  23    6.40    1.49
   1  -3 -23    6.42    1.51
   1  -3 -23    9.34    1.47
   0  -3 -23   27.50    2.60
   0  -3 -23   33.57    3.36
   0  -3  23   32.14    3.11
  -1  -3 -23    0.46    0.54
  -1  -3 -23    0.75    0.70
   1  -3  23    0.66    0.61
  -1   3 -23   -0.10    0.48
   2  -3  23    9.98    1.78
  -2  -3 -23    6.23    1.46
  -2  -3 -23    7.93    1.68
  -2   3 -23    7.36    1.41
  -3  -3 -23   -0.52    0.56
   3  -3  23    0.11    0.45
  -3  -3 -23   -0.01    0.60
  -3   3 -23   -0.16    0.53
   4  -3  23    9.04    1.76
  -4  -3 -23    9.16    1.92
  -4  -3 -23    3.62    1.16
  -4   3 -23    8.19    1.72
   5  -3  23    9.45    1.77
  -5  -3 -23    8.21    1.76
  -5  -3 -23    7.28    1.87
  -5   3 -23   10.57    2.02
   4  -4 -23   -0.62    0.65
   4  -4 -23    0.16    0.42
   3  -4 -23    0.78    0.85
   3  -4 -23    0.12    0.40
  -2  -4  23    0.19    0.65
   2  -4 -23   -0.51    0.56
   2  -4 -23    0.20    0.41
   1  -4 -23    4.56    1.44
   1  -4 -23    3.08    0.93
  -1  -4  23    4.69    1.29
   0  -4 -23    1.11    0.91
   0  -4 -23    1.51    0.72
   0  -4  23    1.06    0.85
  -1  -4 -23    3.96    1.26
  -1  -4 -23    3.73    1.13
   1  -4  23    3.06    1.09
  -2  -4 -23    0.02    0.63
  -2  -4 -23    0.10    0.64
   2  -4  23    0.13    0.57
   3  -4  23    8.25    1.65
  -3  -4 -23    7.91    1.72
  -3  -4 -23   10.20    1.92
   8   0 -24    0.54    0.75
   7   0 -24    2.71    1.16
   7   0 -24    2.05    0.89
   6   0 -24    0.79    0.68
   6   0 -24    0.66    0.68
   5   0 -24    3.17    1.02
   5   0 -24    2.20    0.95
   4   0 -24   -0.12    0.51
   4   0 -24    0.91    0.67
   3   0 -24   34.00    2.97
   3   0 -24   28.62    2.90
   2   0 -24    0.27    0.50
   2   0 -24    0.53    0.51
   1   0 -24   31.11    2.86
   1   0 -24   33.67    2.88
   0   0 -24    3.98    1.03
   0   0 -24    3.57    1.07
  -1   0 -24    6.27    1.32
  -1   0 -24    3.97    1.13
  -2   0 -24   -0.44    0.32
  -2   0 -24    0.99    0.72
  -3   0 -24   11.37    1.92
  -4   0 -24    9.17    1.82
  -5   0 -24    1.13    0.81
  -6   0 -24    9.92    1.88
   7  -1 -24   -0.43    0.41
   7  -1 -24    0.31    0.67
   6  -1 -24    0.87    0.70
   6  -1 -24    2.29    1.05
   6   1 -24    2.14    0.96
   6   1 -24    2.62    1.05
   5  -1 -24    0.39    0.56
   5  -1 -24    0.70    0.70
   5   1 -24    2.15    0.89
   5   1 -24    0.69    0.68
   4  -1 -24   15.65    1.95
   4  -1 -24   17.36    2.34
   4   1 -24   16.33    2.11
   4   1 -24   17.36    2.17
   3  -1 -24    1.56    0.81
   3  -1 -24    1.19    0.70
   3   1 -24    0.08    0.55
   3   1 -24    0.56    0.56
   2  -1 -24    8.89    1.42
   2  -1 -24   10.21    1.72
   2   1 -24    9.65    1.60
   2   1 -24    7.67    1.43
   1  -1 -24   34.59    3.22
   1  -1 -24   29.45    2.73
   1   1 -24   32.32    3.26
   1   1 -24   28.17    2.82
   0  -1 -24   10.05    1.74
   0  -1 -24   10.22    1.60
   0   1 -24    8.28    1.52
  -1  -1 -24    0.17    0.61
  -1  -1 -24    0.88    0.61
  -1   1 -24    0.36    0.49
  -2  -1 -24    3.53    1.12
  -2  -1 -24    5.99    1.51
  -2   1 -24    5.91    1.32
  -3  -1 -24    1.68    0.86
  -3  -1 -24    1.29    0.79
  -3   1 -24    3.17    1.07
  -4  -1 -24    8.04    1.64
  -4   1 -24    7.25    1.61
  -5  -1 -24   -0.05    0.63
  -5   1 -24   -0.46    0.56
  -6  -1 -24    6.62    1.61
  -6   1 -24   10.65    1.98
   7  -2 -24    6.14    1.70
   7  -2 -24    5.56    1.28
   6  -2 -24    1.04    0.59
   6  -2 -24    2.25    1.13
   5  -2 -24    0.44    0.74
   5  -2 -24   -0.06    0.39
   4  -2 -24    4.29    1.03
   4  -2 -24    1.32    0.81
   3  -2 -24    0.20    0.57
   3  -2 -24    0.02    0.34
   2  -2 -24   -0.12    0.50
   2  -2 -24    0.44    0.49
   2   2 -24   -0.17    0.41
   1  -2 -24    0.77    0.67
   1  -2 -24    1.47    0.68
   1   2 -24    0.84    0.64
   0  -2 -24    0.79    0.57
   0  -2 -24    0.45    0.56
   0   2 -24    1.54    0.76
  -1  -2 -24    4.72    1.21
  -1  -2 -24    5.71    1.42
  -1   2 -24    5.28    1.24
  -2  -2 -24    5.79    1.48
  -2  -2 -24    5.51    1.32
  -2   2 -24    8.86    1.64
  -3  -2 -24   -0.13    0.57
  -3  -2 -24   -0.14    0.49
  -3   2 -24   -0.32    0.51
  -4  -2 -24    0.48    0.82
  -4  -2 -24    0.52    0.76
  -4   2 -24    0.40    0.70
  -5  -2 -24    3.58    1.21
  -5   2 -24    5.33    1.46
  -6  -2 -24   -0.43    0.58
  -6   2 -24   -1.08    0.70
   6  -3 -24    2.58    0.83
   5  -3 -24    4.27    1.45
   5  -3 -24    1.39    0.61
   4  -3 -24    1.44    0.64
   4  -3 -24    1.99    1.04
   3  -3 -24    1.28    0.88
   3  -3 -24    1.12    0.60
   2  -3 -24    8.33    1.41
   2  -3 -24    8.65    1.85
   1  -3 -24    0.68    0.74
   1  -3 -24   -0.34    0.37
   0  -3 -24    0.40    0.43
   0  -3  24    0.02    0.59
   0  -3 -24    0.02    0.68
   1  -3  24    2.24    0.95
  -1  -3 -24    4.74    1.34
  -1  -3 -24    3.25    1.05
   2  -3  24    0.79    0.69
  -2  -3 -24    0.46    0.60
  -2  -3 -24   -0.49    0.46
  -2   3 -24   -0.02    0.50
  -3  -3 -24    0.05    0.69
  -3  -3 -24    0.70    0.75
   3  -3  24    0.75    0.66
  -3   3 -24   -0.10    0.63
  -4  -3 -24    0.69    0.82
  -4  -3 -24   -1.03    0.55
   4  -3  24   -0.12    0.56
  -4   3 -24   -0.72    0.58
  -5  -3 -24    0.94    0.93
  -5  -3 -24    1.31    0.95
   4  -4 -24   -0.27    0.76
   4  -4 -24    0.38    0.43
   3  -4 -24   11.15    1.52
   3  -4 -24   10.10    2.07
   2  -4 -24    0.65    0.91
   2  -4 -24    0.83    0.54
  -1  -4  24   -0.27    0.48
   1  -4 -24    0.82    0.77
   1  -4 -24    0.40    0.50
   0  -4 -24    0.45    0.74
   0  -4 -24   -0.44    0.37
   0  -4  24    0.36    0.77
  -1  -4 -24    0.91    0.69
   1  -4  24    0.50    0.68
  -1  -4 -24    0.98    0.89
  -2  -4 -24    0.54    0.84
   2  -4  24    4.22    1.15
  -2  -4 -24   -0.27    0.56
   7   0 -25   -0.19    0.70
   7   0 -25   -0.01    0.72
   6   0 -25    0.54    0.70
   6   0 -25   -0.41    0.63
   5   0 -25   -0.51    0.42
   5   0 -25    0.34    0.60
   4   0 -25    0.12    0.46
   4   0 -25    0.06    0.57
   3   0 -25    0.23    0.55
   3   0 -25    0.12    0.47
   2   0 -25   -0.12    0.45
   2   0 -25   -0.17    0.41
   1   0 -25    0.53    0.50
   1   0 -25    0.02    0.40
   0   0 -25    1.41    0.69
   0   0 -25    0.36    0.59
  -1   0 -25   -0.11    0.47
  -1   0 -25    0.07    0.52
  -2   0 -25   -0.06    0.49
  -3   0 -25    0.73    0.66
  -4   0 -25    0.31    0.63
  -5   0 -25    0.60    0.77
  -6   0 -25   -0.36    0.57
   7  -1 -25    4.62    1.29
   7  -1 -25    1.62    1.03
   6  -1 -25    1.06    0.88
   6  -1 -25    0.28    0.52
   6   1 -25    0.07    0.69
   5  -1 -25   -0.14    0.43
   5  -1 -25    0.04    0.54
   5   1 -25    0.58    0.62
   5   1 -25   -0.30    0.55
   4  -1 -25    3.19    0.97
   4  -1 -25    4.73    1.34
   4   1 -25    4.65    1.27
   4   1 -25    6.17    1.36
   3  -1 -25    0.76    0.67
   3  -1 -25   -0.13    0.43
   3   1 -25    0.63    0.58
   3   1 -25    0.77    0.63
   2  -1 -25    3.82    1.06
   2  -1 -25    6.23    1.38
   2   1 -25    5.35    1.39
   2   1 -25    6.28    1.31
   1  -1 -25    0.15    0.57
   1  -1 -25    0.33    0.46
   1   1 -25   -0.06    0.45
   0  -1 -25    2.24    0.81
   0  -1 -25    2.21    0.96
   0   1 -25    0.65    0.59
  -1  -1 -25    0.21    0.58
  -1  -1 -25    1.56    0.74
  -1   1 -25    1.17    0.79
  -2  -1 -25    1.23    0.76
  -2  -1 -25    0.79    0.68
  -2   1 -25    1.13    0.76
  -3  -1 -25   -0.27    0.52
  -3  -1 -25    1.13    0.86
  -3   1 -25    0.95    0.68
  -4  -1 -25   -0.53    0.50
  -4   1 -25    0.09    0.59
  -5  -1 -25    1.52    0.90
  -5   1 -25    2.19    1.03
  -6  -1 -25    0.72    0.82
  -6   1 -25    0.27    0.88
   6  -2 -25   -0.10    0.83
   6  -2 -25    0.08    0.51
   5  -2 -25    4.14    1.06
   4  -2 -25    3.64    1.01
   4  -2 -25    0.98    0.82
   3  -2 -25    3.20    0.89
   3  -2 -25    0.81    0.81
   2  -2 -25    1.22    0.71
   2   2 -25    2.00    0.79
   1  -2 -25    8.11    1.43
   1  -2 -25    7.08    1.63
   1   2 -25    7.39    1.39
   0  -2 -25    2.51    0.93
   0  -2 -25    4.48    1.30
   0   2 -25    2.75    0.96
  -1  -2 -25    1.34    0.76
  -1  -2 -25    3.20    1.18
  -1   2 -25    1.77    0.87
  -2  -2 -25    5.84    1.40
  -2  -2 -25    6.49    1.61
  -2   2 -25    5.72    1.35
  -3  -2 -25    0.04    0.62
  -3  -2 -25    1.96    0.93
  -3   2 -25   -0.03    0.55
  -4  -2 -25   -0.39    0.65
  -4  -2 -25    0.64    0.73
  -4   2 -25    0.58    0.68
  -5  -2 -25    2.12    1.13
  -5   2 -25    1.71    1.07
   5  -3 -25    1.55    0.69
   5  -3 -25    1.23    1.10
   4  -3 -25    3.56    0.92
   4  -3 -25    0.21    0.71
   3  -3 -25   10.41    2.14
   3  -3 -25    6.84    1.29
   2  -3 -25    4.78    1.37
   2  -3 -25    4.87    1.11
   1  -3 -25    0.11    0.66
   1  -3 -25    0.18    0.40
   0  -3 -25   -0.08    0.53
   0  -3 -25   -0.06    0.50
  -1  -3 -25    0.76    0.73
  -1  -3 -25   -0.07    0.55
   1  -3  25    0.32    0.64
  -2  -3 -25    4.95    1.40
   2  -3  25    2.57    0.91
  -2  -3 -25    2.27    1.05
  -2   3 -25    2.99    1.07
   3  -3  25    0.39    0.61
  -3  -3 -25    0.93    0.82
  -3  -3 -25   -0.07    0.65
  -3   3 -25   -0.14    0.58
  -4  -3 -25    5.56    1.66
   4  -3  25    2.34    1.07
  -4  -3 -25    2.22    1.10
  -4   3 -25    4.59    1.43
   3  -4 -25   13.99    2.48
   3  -4 -25   13.03    1.67
   2  -4 -25    0.63    0.79
   2  -4 -25    0.21    0.45
   1  -4 -25    0.28    0.78
   1  -4 -25   -0.17    0.43
   0  -4 -25    1.21    0.87
   0  -4 -25    1.27    0.72
   0  -4  25    0.34    0.78
   1  -4  25    2.24    0.99
  -1  -4 -25    3.30    1.08
  -1  -4 -25    2.62    1.23
   2  -4  25   -0.08    0.65
  -2  -4 -25    0.25    0.65
  -2  -4 -25    0.26    0.65
   7   0 -26    3.46    1.24
   7   0 -26    3.69    1.33
   6   0 -26   13.29    2.21
   6   0 -26   16.78    2.44
   5   0 -26   -0.07    0.54
   5   0 -26    0.65    0.73
   4   0 -26    1.87    0.89
   4   0 -26    1.07    0.73
   3   0 -26    5.85    1.35
   3   0 -26    5.64    1.39
   2   0 -26    1.78    0.80
   2   0 -26    2.30    0.99
   1   0 -26   57.09    3.50
   1   0 -26   53.15    3.32
   0   0 -26   73.67    4.13
   0   0 -26   93.32    4.45
  -1   0 -26   11.41    1.87
  -1   0 -26   14.50    2.12
  -2   0 -26    4.51    1.31
  -3   0 -26    2.95    1.06
  -4   0 -26    1.90    0.96
  -5   0 -26    0.37    0.64
   7  -1 -26    1.70    1.16
   7  -1 -26    4.08    1.16
   6  -1 -26    0.75    0.75
   6  -1 -26   -0.65    0.61
   5  -1 -26    3.78    1.36
   5  -1 -26    2.07    0.89
   5   1 -26    2.59    1.02
   4  -1 -26    1.29    0.67
   4  -1 -26    0.76    0.73
   4   1 -26    1.08    0.81
   3  -1 -26    8.51    1.53
   3  -1 -26    6.90    1.52
   3   1 -26    6.52    1.47
   2  -1 -26    2.65    1.03
   2  -1 -26    3.31    1.02
   2   1 -26    1.94    0.81
   1  -1 -26    3.68    1.19
   1  -1 -26    3.18    0.98
   1   1 -26    4.66    1.19
   0  -1 -26    0.86    0.69
   0  -1 -26    0.60    0.62
   0   1 -26    1.06    0.68
  -1  -1 -26    2.35    0.94
  -1  -1 -26    2.30    0.87
  -1   1 -26    1.97    0.83
  -2  -1 -26   -0.72    0.45
  -2  -1 -26    0.61    0.56
  -2   1 -26   -0.09    0.51
  -3  -1 -26   -0.44    0.53
  -3  -1 -26   -0.26    0.54
  -3   1 -26    0.54    0.66
  -4  -1 -26    2.31    1.00
  -4   1 -26    1.14    0.91
  -5  -1 -26    0.11    0.71
  -5   1 -26    0.86    0.90
   6  -2 -26    0.32    0.75
   6  -2 -26   -0.05    0.50
   5  -2 -26    7.88    1.92
   5  -2 -26    8.54    1.52
   4  -2 -26    1.74    0.97
   4  -2 -26    0.33    0.52
   3  -2 -26    0.57    0.58
   3  -2 -26   -0.37    0.52
   2  -2 -26    6.29    1.31
   2  -2 -26    9.85    1.87
   2   2 -26    9.69    1.55
   1  -2 -26    6.79    1.55
   1  -2 -26    7.40    1.42
   1   2 -26    5.95    1.36
   0  -2 -26    0.69    0.58
   0  -2 -26    0.68    0.76
   0   2 -26    0.28    0.59
  -1  -2 -26    0.42    0.68
  -1  -2 -26    0.24    0.50
  -1   2 -26    0.04    0.60
  -2  -2 -26    0.60    0.67
  -2  -2 -26    0.20    0.64
  -2   2 -26    0.91    0.66
  -3  -2 -26   -0.40    0.51
  -3  -2 -26    0.42    0.67
  -3   2 -26    0.19    0.64
  -4  -2 -26   13.72    2.53
  -4  -2 -26   11.04    2.11
  -4   2 -26    9.21    1.89
  -5  -2 -26    4.83    1.48
  -5   2 -26    7.05    1.80
   5  -3 -26    1.16    0.58
   4  -3 -26   -0.37    0.83
   4  -3 -26    0.34    0.46
   3  -3 -26    0.18    0.72
   3  -3 -26   -0.15    0.45
   2  -3 -26    0.94    0.76
   2  -3 -26    1.35    0.63
   1  -3 -26   -0.56    0.54
   1  -3 -26   -0.06    0.46
   0  -3 -26   -0.24    0.42
   0  -3 -26   -0.20    0.63
  -1  -3 -26    2.77    1.23
  -1  -3 -26    4.72    1.28
  -2  -3 -26   -0.75    0.53
  -2  -3 -26    0.03    0.68
  -2   3 -26    0.21    0.68
  -3  -3 -26    1.17    0.98
  -3  -3 -26   -0.08    0.67
  -3   3 -26    0.75    0.75
   2  -4 -26    7.42    1.37
   2  -4 -26    7.19    1.78
   1  -4 -26    0.89    1.04
   1  -4 -26    0.55    0.52
   0  -4  26   -0.53    0.97
   0  -4 -26    0.46    0.81
   0  -4 -26   -0.12    0.51
   6   0 -27   -0.04    0.65
   6   0 -27   -0.30    0.61
   5   0 -27    0.42    0.57
   5   0 -27    0.13    0.55
   4   0 -27   -0.26    0.49
   4   0 -27    0.45    0.60
   3   0 -27    0.21    0.57
   3   0 -27    0.08    0.54
   2   0 -27   -0.31    0.51
   2   0 -27    0.17    0.52
   1   0 -27    0.55    0.66
   1   0 -27    0.80    0.66
   0   0 -27    0.77    0.70
   0   0 -27    0.74    0.61
  -1   0 -27    0.27    0.59
  -1   0 -27   -0.18    0.58
  -2   0 -27   -0.25    0.47
  -3   0 -27    0.01    0.45
  -4   0 -27   -0.07    0.60
  -5   0 -27   -0.13    0.56
   6  -1 -27    1.05    0.93
   6  -1 -27    1.30    0.83
   5  -1 -27    0.51    0.71
   5  -1 -27    0.12    0.60
   5   1 -27    1.49    0.86
   4  -1 -27    0.68    0.75
   4  -1 -27    1.78    0.81
   4   1 -27    1.33    0.85
   3  -1 -27    0.29    0.55
   3  -1 -27   -0.74    0.47
   3   1 -27   -0.14    0.47
   2  -1 -27    0.68    0.58
   2  -1 -27    0.72    0.66
   2   1 -27    0.07    0.51
   1  -1 -27    0.48    0.62
   1  -1 -27    0.13    0.51
   1   1 -27    0.57    0.62
   0  -1 -27    3.63    1.12
   0  -1 -27    3.28    1.14
   0   1 -27    3.77    1.16
  -1  -1 -27    3.34    1.10
  -1  -1 -27    2.25    0.87
  -1   1 -27    2.26    1.04
  -2  -1 -27    4.37    1.31
  -2  -1 -27    3.44    1.20
  -2   1 -27    3.15    1.08
  -3  -1 -27   13.03    2.27
  -3   1 -27    8.57    1.75
  -4  -1 -27    0.57    0.74
  -4   1 -27    0.46    0.67
  -5  -1 -27   -0.10    0.72
  -5   1 -27    0.60    0.81
   6  -2 -27    0.20    0.58
   5  -2 -27    4.04    1.06
   5  -2 -27    5.12    1.55
   4  -2 -27    2.87    1.09
   3  -2 -27    0.34    0.74
   3  -2 -27    0.57    0.58
   2  -2 -27    6.73    1.39
   2  -2 -27   10.54    2.17
   2   2 -27    9.40    1.65
   1  -2 -27    1.05    0.71
   1  -2 -27    0.91    0.76
   1   2 -27   -0.19    0.49
   0  -2 -27    6.39    1.61
   0  -2 -27    7.90    1.55
   0   2 -27    8.21    1.62
  -1  -2 -27   -0.16    0.70
  -1  -2 -27    0.33    0.64
  -1   2 -27    0.06    0.54
  -2  -2 -27    3.13    1.20
  -2  -2 -27    4.09    1.35
  -2   2 -27    1.05    0.76
  -3  -2 -27   -0.43    0.57
  -3  -2 -27   -0.23    0.66
  -3   2 -27    0.43    0.59
  -4  -2 -27   11.62    2.19
  -4  -2 -27   14.25    2.48
  -4   2 -27    9.51    1.96
   4  -3 -27    0.52    0.77
   4  -3 -27   -0.18    0.52
   3  -3 -27    0.67    0.57
   3  -3 -27    0.26    0.76
   2  -3 -27    2.94    1.18
   2  -3 -27    1.69    0.77
   1  -3 -27    3.71    1.37
   1  -3 -27    3.22    1.04
   0  -3 -27    0.23    0.65
   0  -3 -27   -0.21    0.44
  -1  -3 -27   13.11    2.09
  -1  -3 -27   13.30    2.37
  -2  -3 -27    0.14    0.78
  -2  -3 -27    1.15    0.98
  -3  -3 -27    0.15    0.93
  -3  -3 -27    1.36    1.00
  -3   3 -27    0.36    0.79
   6   0 -28    5.66    1.52
   6   0 -28    4.56    1.45
   5   0 -28    2.10    0.90
   5   0 -28    3.12    1.13
   4   0 -28    3.09    1.17
   4   0 -28    2.98    1.06
   3   0 -28    1.10    0.80
   3   0 -28   -0.05    0.57
   2   0 -28   -0.14    0.54
   2   0 -28    1.31    0.92
   1   0 -28   22.02    2.64
   1   0 -28   23.92    2.81
   0   0 -28   19.50    2.60
   0   0 -28   19.92    2.43
  -1   0 -28    1.31    0.91
  -2   0 -28   10.21    1.99
  -3   0 -28   -0.40    0.50
  -4   0 -28    2.51    1.20
   6  -1 -28    0.48    0.75
   6  -1 -28   -0.48    0.88
   5  -1 -28   -0.03    0.54
   5  -1 -28    1.49    1.09
   5   1 -28    0.23    0.63
   4  -1 -28    0.54    0.77
   4  -1 -28    0.82    0.62
   4   1 -28    0.47    0.77
   3  -1 -28    1.69    0.77
   3  -1 -28    0.31    0.64
   3   1 -28    2.81    1.06
   2  -1 -28    0.43    0.60
   2  -1 -28    3.33    1.17
   2   1 -28    0.82    0.69
   1  -1 -28    1.16    0.84
   1  -1 -28    1.37    0.87
   1   1 -28    0.96    0.74
   0  -1 -28    5.38    1.51
   0  -1 -28    4.81    1.25
   0   1 -28    6.49    1.47
  -1  -1 -28    4.83    1.31
  -1  -1 -28    4.59    1.25
  -1   1 -28    5.50    1.53
  -2  -1 -28    0.68    0.68
  -2  -1 -28    0.55    0.65
  -2   1 -28   -0.23    0.54
  -3  -1 -28    7.39    1.73
  -3   1 -28   10.00    1.93
  -4  -1 -28   -0.31    0.61
  -4   1 -28    0.70    0.68
   5  -2 -28    3.18    0.99
   5  -2 -28    3.22    1.30
   4  -2 -28    1.37    1.05
   4  -2 -28    0.53    0.47
   3  -2 -28    3.57    1.08
   3  -2 -28    3.12    1.31
   2  -2 -28    4.28    1.21
   2  -2 -28    4.23    1.43
   1  -2 -28    2.29    1.02
   1  -2 -28    3.19    1.07
   1   2 -28    1.27    0.77
   0  -2 -28   -0.18    0.45
   0  -2 -28   -0.30    0.48
   0   2 -28   -0.19    0.56
  -1  -2 -28    2.44    1.02
  -1  -2 -28    2.47    1.09
  -1   2 -28    2.87    1.10
  -2  -2 -28    6.36    1.51
  -2  -2 -28    6.88    1.79
  -2   2 -28    6.82    1.64
  -3  -2 -28    0.16    0.77
  -3  -2 -28   -0.83    0.54
  -3   2 -28   -0.51    0.68
  -4  -2 -28    1.69    1.35
  -4  -2 -28    0.43    0.90
  -4   2 -28    2.87    1.13
   3  -3 -28    1.41    0.98
   3  -3 -28    0.57    0.64
   2  -3 -28    0.29    0.76
   2  -3 -28   -0.24    0.50
   1  -3 -28    0.43    0.83
   1  -3 -28    1.59    0.80
   0  -3 -28   -0.25    0.46
   0  -3 -28   -0.38    0.56
  -1  -3 -28   -0.40    0.69
  -1  -3 -28    0.20    0.68
  -2  -3 -28    0.16    0.72
  -2  -3 -28   -0.06    0.61
   5   0 -29    0.65    0.69
   5   0 -29   -0.81    0.54
   4   0 -29   -0.26    0.52
   4   0 -29   -0.48    0.57
   3   0 -29   -0.28    0.48
   3   0 -29    0.28    0.61
   2   0 -29   -0.42    0.51
   2   0 -29    0.53    0.72
   1   0 -29    0.17    0.59
   1   0 -29   -0.41    0.60
   0   0 -29    1.08    1.00
   0   0 -29    0.96    0.74
  -1   0 -29   -0.01    0.63
  -2   0 -29   -0.53    0.59
  -3   0 -29   -0.45    0.59
  -4   0 -29   -0.36    0.68
   5  -1 -29    2.29    0.98
   5  -1 -29    4.42    1.44
   5   1 -29    3.17    1.75
   4  -1 -29    1.46    1.04
   4  -1 -29    2.13    0.90
   4   1 -29    3.33    1.25
   3  -1 -29    3.83    1.30
   3  -1 -29    4.11    1.16
   3   1 -29    3.63    1.26
   2  -1 -29    0.39    0.72
   2  -1 -29   -0.29    0.56
   2   1 -29   -0.14    0.53
   1  -1 -29    0.17    0.57
   1  -1 -29    0.14    0.59
   1   1 -29    1.32    0.89
   0  -1 -29    0.41    0.62
   0  -1 -29   -0.18    0.54
   0   1 -29   -0.20    0.55
  -1  -1 -29   -0.37    0.73
  -1  -1 -29    0.54    0.70
  -1   1 -29    0.12    0.59
  -2  -1 -29    0.25    0.73
  -2  -1 -29   -0.55    0.53
  -2   1 -29   -0.12    0.70
  -3  -1 -29    0.36    0.80
  -3   1 -29   -0.04    0.70
  -4  -1 -29    1.55    1.65
  -4   1 -29    1.28    0.95
   4  -2 -29    2.70    1.04
   4  -2 -29    0.98    1.05
   3  -2 -29   12.12    1.98
   3  -2 -29    8.15    1.94
   2  -2 -29    1.02    0.77
   2  -2 -29    2.13    1.03
   1  -2 -29    5.07    1.25
   1  -2 -29    4.70    1.44
   1   2 -29    8.31    1.57
   0  -2 -29    0.10    0.55
   0  -2 -29    0.04    0.52
   0   2 -29    0.46    0.66
  -1  -2 -29    1.10    0.87
  -1  -2 -29   -0.12    0.64
  -1   2 -29    0.49    0.65
  -2  -2 -29   -0.18    0.69
  -2  -2 -29    0.74    0.76
  -2   2 -29    0.15    0.70
  -3  -2 -29    1.05    0.96
  -3  -2 -29    0.62    0.89
  -3   2 -29    0.41    0.81
   2  -3 -29    2.28    2.00
   2  -3 -29    0.33    0.57
   1  -3 -29    6.83    1.86
   1  -3 -29   11.33    1.89
   0  -3 -29    0.17    0.72
   0  -3 -29    0.09    0.58
  -1  -3 -29   -0.10    0.73
  -1  -3 -29    0.08    0.65
   5   0 -30    4.59    1.39
   5   0 -30    5.18    1.41
   4   0 -30    2.49    1.09
   4   0 -30    0.21    0.59
   3   0 -30    4.45    1.37
   3   0 -30    5.34    1.55
   2   0 -30   -0.30    0.57
   2   0 -30    0.21    0.64
   1   0 -30   13.72    2.15
   1   0 -30   12.72    2.10
   0   0 -30    9.60    1.94
  -1   0 -30    2.59    1.04
  -2   0 -30   -0.26    0.70
  -3   0 -30   -0.07    0.73
   5  -1 -30   -0.50    0.57
   5  -1 -30    0.63    0.87
   4  -1 -30   11.39    2.00
   4  -1 -30   12.87    2.41
   4   1 -30    8.70    1.81
   3  -1 -30    0.67    0.78
   3  -1 -30    0.50    0.65
   3   1 -30   -0.47    0.60
   2  -1 -30    6.27    1.60
   2  -1 -30    6.50    1.51
   2   1 -30    7.20    1.64
   1  -1 -30    3.09    1.23
   1  -1 -30    3.08    1.13
   1   1 -30    1.15    0.76
   0  -1 -30   27.19    3.12
   0  -1 -30   24.42    3.05
   0   1 -30   32.81    3.44
  -1  -1 -30    1.07    0.99
  -1  -1 -30    1.62    0.94
  -1   1 -30    0.59    0.89
  -2  -1 -30    1.94    1.09
  -2   1 -30    3.41    1.32
  -3  -1 -30    0.27    0.76
  -3   1 -30    1.24    0.94
   4  -2 -30    1.56    0.87
   3  -2 -30   -0.08    0.68
   3  -2 -30    0.47    0.67
   2  -2 -30    0.00    0.59
   2  -2 -30   -0.53    0.50
   1  -2 -30    3.01    1.08
   1  -2 -30    2.67    1.21
   1   2 -30    1.82    0.96
   0  -2 -30    1.12    0.88
   0  -2 -30   -0.29    0.60
   0   2 -30    1.22    0.85
  -1  -2 -30    0.09    0.79
  -1  -2 -30   -0.37    0.62
  -1   2 -30   -0.52    0.59
  -2  -2 -30    0.35    0.66
  -2  -2 -30   -0.22    0.67
  -2   2 -30    0.61    0.88
   4   0 -31   -0.16    0.63
   4   0 -31    0.33    0.73
   3   0 -31   -0.20    0.62
   3   0 -31    0.63    0.71
   2   0 -31    0.96    0.81
   2   0 -31   -0.31    0.54
   1   0 -31    0.73    0.72
   0   0 -31    0.61    0.77
  -1   0 -31    0.69    0.78
  -2   0 -31    0.35    0.73
   4  -1 -31    1.13    0.80
   4  -1 -31    0.67    0.90
   4   1 -31    1.41    0.98
   3  -1 -31    1.66    1.08
   3  -1 -31    0.69    0.70
   3   1 -31    2.77    1.29
   2  -1 -31    0.77    0.78
   2  -1 -31    0.00    0.62
   2   1 -31    0.02    0.70
   1  -1 -31    2.07    1.14
   1  -1 -31    2.40    1.14
   1   1 -31    1.15    0.78
   0  -1 -31   29.13    3.49
   0  -1 -31   20.98    2.73
   0   1 -31   24.06    2.99
  -1  -1 -31    2.21    1.06
  -1  -1 -31    1.11    1.03
  -1   1 -31    1.57    0.96
  -2  -1 -31    1.28    0.91
  -2   1 -31    3.66    1.30
   2  -2 -31   -0.23    0.56
   2  -2 -31   -0.81    1.17
   1  -2 -31   -0.13    0.73
   1  -2 -31    0.79    0.69
   0  -2 -31    0.44    0.65
   0  -2 -31    0.84    0.97
   0   2 -31    0.04    0.73
  -1  -2 -31   -0.30    0.75
  -1   2 -31    1.45    0.94
   3   0 -32    0.78    0.95
   3   0 -32    0.56    0.81
   2   0 -32    1.81    0.99
   1   0 -32    0.25    0.64
   0   0 -32    2.85    1.12
  -1   0 -32    4.44    1.49
   3  -1 -32    2.02    1.01
   3  -1 -32    2.42    2.00
   3   1 -32    0.02    0.79
   2  -1 -32    2.26    1.08
   2  -1 -32    0.98    0.93
   2   1 -32    1.36    0.88
   1  -1 -32    0.08    0.72
   1  -1 -32    0.16    0.72
   1   1 -32    0.71    0.80
   0  -1 -32    0.03    0.64
   0  -1 -32    0.23    0.73
   0   1 -32    0.29    0.69
  -1  -1 -32    1.26    0.97
  -1   1 -32    0.22    0.80
   2   0 -33    0.70    0.82
   1   0 -33   -0.21    0.56
   0   0 -33    1.36    0.89
   0   0   0    0.00    0.00
;
_shelx_hkl_checksum     25425
_shelx_res_file
;
    JK851.res created by SHELXL-2014/7
TITL JK851 in P2(1)/c
CELL 0.71073 8.0500 4.9407 24.9626 90.000 94.333 90.000
ZERR 2.00 0.0002 0.0001 0.0007 0.000 0.002 0.000
LATT 1
SYMM -x, y+1/2, -z+1/2
SFAC C  H  N  O  S
UNIT 44  44  4  8  4
SIZE 0.040 0.050 0.230
TEMP -100.000
OMIT 0 50
L.S. 10
ACTA
BOND $H
FMAP 2
PLAN 10
CONF
EQIV $1 1-x,-y,-z
EQIV $2 1+x,1+y,z
HTAB C4 S1
HTAB C4 O1
HTAB C10 O1_$1
HTAB C11 S1_$2
WGHT    0.040300    0.342600
FVAR       0.23888
S1    5    0.258946    0.329244    0.176053    11.00000    0.03657    0.03039 =
         0.03998   -0.00643    0.00379   -0.00491
O1    4    0.533556    0.280365    0.049957    11.00000    0.02679    0.02929 =
         0.03710   -0.00101    0.00358   -0.00881
O2    4    0.840660    0.966880    0.126934    11.00000    0.03719    0.02838 =
         0.03217   -0.01131    0.00247   -0.00412
N1    3    0.685194    0.629684    0.087084    11.00000    0.02523    0.02004 =
         0.02732   -0.00036    0.00090   -0.00206
C1    1    0.076409    0.461096    0.202993    11.00000    0.03600    0.04831 =
         0.05409    0.00177    0.01037   -0.00242
AFIX 137
H1A   2    0.088829    0.450622    0.242296    11.00000   -1.50000
H1B   2   -0.020708    0.354763    0.189533    11.00000   -1.50000
H1C   2    0.060872    0.650305    0.191944    11.00000   -1.50000
AFIX   0
C2    1    0.412959    0.562082    0.205064    11.00000    0.03195    0.02202 =
         0.02760   -0.00031   -0.00033   -0.00016
AFIX  23
H2A   2    0.368549    0.748842    0.202376    11.00000   -1.20000
H2B   2    0.437437    0.519093    0.243588    11.00000   -1.20000
AFIX   0
C3    1    0.572773    0.544827    0.176234    11.00000    0.02922    0.02723 =
         0.02597   -0.00187   -0.00108    0.00165
AFIX  23
H3A   2    0.665020    0.631465    0.198455    11.00000   -1.20000
H3B   2    0.602288    0.352607    0.171008    11.00000   -1.20000
AFIX   0
C4    1    0.550025    0.685687    0.122004    11.00000    0.02544    0.02551 =
         0.03143    0.00051    0.00382    0.00340
AFIX  23
H4A   2    0.443055    0.626856    0.103458    11.00000   -1.20000
H4B   2    0.543422    0.883436    0.127883    11.00000   -1.20000
AFIX   0
C5    1    0.659240    0.415099    0.050558    11.00000    0.02750    0.01985 =
         0.02469    0.00385   -0.00343   -0.00056
C6    1    0.791169    0.366802    0.013556    11.00000    0.02374    0.01495 =
         0.02482    0.00283   -0.00313    0.00005
C7    1    0.937376    0.524121    0.017778    11.00000    0.02257    0.01524 =
         0.02145    0.00281   -0.00370   -0.00060
C8    1    0.961334    0.730366    0.056901    11.00000    0.02526    0.01785 =
         0.02456    0.00279   -0.00257   -0.00154
C9    1    0.828729    0.787843    0.093168    11.00000    0.02845    0.02113 =
         0.02460    0.00336   -0.00211    0.00083
C10   1    0.769846    0.166097   -0.024835    11.00000    0.02196    0.01977 =
         0.02725    0.00437   -0.00650   -0.00280
AFIX  43
H10   2    0.671236    0.059775   -0.027340    11.00000   -1.20000
AFIX   0
C11   1    1.105404    0.880167    0.060167    11.00000    0.03023    0.01772 =
         0.02362   -0.00179   -0.00450   -0.00190
AFIX  43
H11   2    1.120952    1.017296    0.086751    11.00000   -1.20000
AFIX   0
HKLF 4 1 1 0 0 0 1 0 0 0 1
REM  JK851 in P2(1)/c
REM R1 =  0.0420 for    1360 Fo > 4sig(Fo)  and  0.0556 for all    1732 data
REM    137 parameters refined using      0 restraints
END
WGHT      0.0403      0.3426
REM Highest difference peak  0.251,  deepest hole -0.264,  1-sigma level  0.053
Q1    1   0.9377  0.6456  0.0257  11.00000  0.05    0.25
Q2    1   0.6787  0.5209  0.0721  11.00000  0.05    0.24
Q3    1   0.7276  0.3843  0.0314  11.00000  0.05    0.21
Q4    1   0.7513  1.0346  0.1726  11.00000  0.05    0.20
Q5    1   0.8547  0.4539  0.0190  11.00000  0.05    0.20
Q6    1   0.5575  0.6188  0.1492  11.00000  0.05    0.19
Q7    1   0.6222  0.6434  0.1001  11.00000  0.05    0.19
Q8    1   0.9630  0.5284 -0.0099  11.00000  0.05    0.19
Q9    1   0.9971  0.8569  0.0481  11.00000  0.05    0.18
Q10   1   0.3098  0.0568  0.1435  11.00000  0.05    0.18
;
_shelx_res_checksum     94515
data_New_Global_Publ_Block
_journal_date_recd_electronic     2019-05-21
_journal_date_accepted     2019-05-29
_journal_name_full     'Acta Crystallographica, Section E'
_journal_year     2019
_journal_volume     75
_journal_issue      6
_journal_page_first     934
_journal_page_last     938
_journal_paper_category     GO
_journal_paper_doi     10.1107/S2056989019007771
_journal_coeditor_code     SJ5571
loop_
    _publ_contact_author_name
    _publ_contact_author_address
    _publ_contact_author_email
    'Choi, Myong Yong'
;
Department of Chemistry and Research Institute of Natural Sciences, Gyeongsang
National University, Jinju 52828, Republic of Korea
;
;
mychoi@gnu.ac.kr
;
    'Kim, Tae Ho'
;
Department of Chemistry and Research Institute of Natural Sciences, Gyeongsang
National University, Jinju 52828, Republic of Korea
;
;
thkim@gnu.ac.kr
;
_publ_contact_author_fax     '+82-55-772-2789'
_publ_contact_author_phone     '+82-55-772-2789'
_publ_section_title
;\
Crystal structure of
<i>N</i>,<i>N</i>'-bis[3-(methylsulfanyl)propyl]-1,8:4,5-\
naphthalenetetracarboxylic diimide
;
loop_
    _publ_author_name
    _publ_author_footnote
    _publ_author_address
    'Park, Juhyeon' .
;
Department of Chemistry (BK21 plus) and Research Institute of Natural Sciences,
Gyeongsang National University, Jinju 52828,
Republic of Korea
;
    'Lee, Seung Heon' .
;
Department of Chemistry (BK21 plus) and Research Institute of Natural Sciences,
Gyeongsang National University, Jinju 52828,
Republic of Korea
;
    'Choi, Myong Yong' .
;
Department of Chemistry (BK21 plus) and Research Institute of Natural Sciences,
Gyeongsang National University, Jinju 52828,
Republic of Korea
;
    'Moon, Cheol Joo' .
;
Department of Chemistry (BK21 plus) and Research Institute of Natural Sciences,
Gyeongsang National University, Jinju 52828,
Republic of Korea
;
    'Kim, Tae Ho' .
;
Department of Chemistry (BK21 plus) and Research Institute of Natural Sciences,
Gyeongsang National University, Jinju 52828,
Republic of Korea
;
_publ_section_synopsis
;
The title compound was synthesized from naphthalene diimide and
methylthiopropiamine. The asymmetric unit consists of half of the total
molecule as the molecule lies on an inversion center. Intramolecular C---H...O
and C---H...S hydrogen bonds cause the molecule to have an <i>anti</i>
conformation. In the crystal,  C---H...O and C---H...S hydrogen bonds and
\p--\p interactions lead to the formation of a two-dimensional network structure
parallel to (110). Hirshfeld surface analysis confirmed the intermolecular
interactions.
;
