# Supplementary material for: Crystal structure of N,N′-bis­[3-(methyl­sulfan­yl)prop­yl]-1,8:4,5-naphthalene­tetra­carb­oxy­lic di­imide
Source: Acta Crystallogr E Crystallogr Commun. 2019 May 31;75(Pt 6):934–8. doi: 10.1107/S2056989019007771 (PMC6658963; doi:10.1107/S2056989019007771)
Supplement: Supplementary file 2 [file e-75-00934-Isup2.hkl]

data_I                                                                          
_shelx_title ' JK851 in P2(1)/c'                                                
_shelx_refln_list_code          4                                               
_shelx_F_calc_maximum      129.13                                               
_exptl_crystal_F_000       464.00                                               
_reflns_d_resolution_high  0.8409                                               
                                                                                
loop_                                                                           
 _space_group_symop_operation_xyz                                               
 'x, y, z'                                                                      
 '-x, y+1/2, -z+1/2'                                                            
 '-x, -y, -z'                                                                   
 'x, -y-1/2, z-1/2'                                                             
                                                                                
_cell_length_a     8.0500                                                       
_cell_length_b     4.9407                                                       
_cell_length_c    24.9626                                                       
_cell_angle_alpha  90.000                                                       
_cell_angle_beta   94.333                                                       
_cell_angle_gamma  90.000                                                       
                                                                                
_shelx_F_squared_multiplier     1.000                                           
                                                                                
loop_                                                                           
 _refln_index_h                                                                 
 _refln_index_k                                                                 
 _refln_index_l                                                                 
 _refln_F_squared_calc                                                          
 _refln_F_squared_meas                                                          
 _refln_F_squared_sigma                                                         
 _refln_observed_status                                                         
   1   0   0         59.86         56.47         4.21 o                         
   2   0   0        253.17        219.23        13.32 o                         
   3   0   0        537.50        479.98        24.36 o                         
   4   0   0        421.85        390.96        24.71 o                         
   5   0   0         38.05         30.61         7.31 o                         
   6   0   0        544.54        521.52        44.51 o                         
   7   0   0          7.25         17.70         9.99 o                         
   8   0   0        119.38        126.52        24.71 o                         
   9   0   0          5.19          2.63         9.81 o                         
   1   1   0       1535.38       1494.78        14.42 o                         
   2   1   0         62.88         52.99         2.99 o                         
   3   1   0        572.77        498.93        14.80 o                         
   4   1   0        542.16        588.84        18.36 o                         
   5   1   0        193.00        160.13        12.33 o                         
   6   1   0         55.57         41.09         7.29 o                         
   7   1   0          2.41          0.00         4.40 o                         
   8   1   0        551.53        532.93        35.85 o                         
   9   1   0         23.08         45.06        12.35 o                         
   0   2   0        109.00        102.75         6.84 o                         
   1   2   0        430.77        432.55         7.97 o                         
   2   2   0        223.94        201.21         6.82 o                         
   3   2   0         41.90         63.02         4.23 o                         
   4   2   0       2018.93       2037.90        33.85 o                         
   5   2   0          3.68          0.49         3.03 o                         
   6   2   0          1.86          0.55         3.40 o                         
   7   2   0         10.95          4.66        15.25 o                         
   8   2   0        101.30        120.74        27.16 o                         
   1   3   0         76.70         91.50         3.72 o                         
   2   3   0          1.71          4.70         1.33 o                         
   3   3   0          9.48         12.51         1.94 o                         
   4   3   0          3.89          2.41         2.07 o                         
   5   3   0         22.01         10.66         9.29 o                         
   6   3   0        135.54        124.64        18.56 o                         
   7   3   0          7.47         11.23        15.33 o                         
   8   3   0          6.04          1.40        12.44 o                         
   0   4   0         30.32         29.27         8.24 o                         
   1   4   0         54.79         60.29         6.53 o                         
   2   4   0        968.32        957.72        18.94 o                         
   3   4   0         60.20         57.19        10.46 o                         
   4   4   0         31.08         34.07         4.45 o                         
   5   4   0         25.82          8.52         6.93 o                         
   6   4   0         16.49         19.39        10.25 o                         
   1   5   0          1.48          5.08         5.08 o                         
   2   5   0        650.09        611.61        22.05 o                         
   3   5   0        151.92        123.94        10.58 o                         
   4   5   0         11.25          7.48         3.33 o                         
   5   5   0          5.05          8.91         8.95 o                         
  -9   1   1         12.69         16.52         9.22 o                         
  -8   1   1          5.75          7.81         7.83 o                         
  -7   1   1        300.62        373.65        27.95 o                         
  -6   1   1         31.44         29.93         6.03 o                         
  -5   1   1          8.42          9.29         4.01 o                         
  -4   1   1        106.08        106.19        14.99 o                         
  -3   1   1        985.26       1062.64        20.22 o                         
  -2   1   1       1861.14       1885.50        21.47 o                         
  -1   1   1          4.62          1.98         0.74 o                         
   0   1   1       3422.50       3429.09        32.08 o                         
   1   1   1       3689.31       3748.07        35.59 o                         
   2   1   1        372.91        390.03         9.60 o                         
   3   1   1       1619.36       1640.16        31.64 o                         
   4   1   1        381.58        425.67        19.74 o                         
   5   1   1        116.75        100.38        10.15 o                         
   6   1   1         92.03        102.18        11.37 o                         
   7   1   1          3.61          0.00         4.24 o                         
   8   1   1        354.60        405.04        31.81 o                         
   9   1   1          4.72          0.00         6.81 o                         
  -8   2   1        168.04        203.45        35.22 o                         
  -7   2   1         62.11         60.01        11.22 o                         
  -6   2   1          1.48          1.67         3.53 o                         
  -5   2   1        780.75        708.32        27.96 o                         
  -4   2   1         31.69         49.16         5.21 o                         
  -3   2   1          5.71         16.74         3.24 o                         
  -2   2   1       1159.95       1156.33        14.59 o                         
  -1   2   1         93.37         98.88         2.78 o                         
   0   2   1        752.65        688.24         9.98 o                         
   1   2   1       2273.34       2299.94        24.32 o                         
   2   2   1       1095.08       1099.10        14.23 o                         
   3   2   1        182.19        160.38         6.53 o                         
   4   2   1       1526.42       1493.94        27.46 o                         
   5   2   1        130.93        151.71        12.38 o                         
   6   2   1        345.34        332.11        26.52 o                         
   7   2   1        237.21        280.15        24.08 o                         
   8   2   1        213.89        212.57        35.92 o                         
  -8   3   1         58.58        101.11        27.51 o                         
  -7   3   1         43.88         59.69        13.42 o                         
  -6   3   1         47.94         39.08        11.46 o                         
  -5   3   1        122.58         77.73        13.55 o                         
  -4   3   1        298.34        323.41        14.59 o                         
  -3   3   1        923.80        869.09        16.78 o                         
  -2   3   1        272.75        271.14         9.97 o                         
  -1   3   1         76.56         97.82         3.87 o                         
   0   3   1        490.08        469.54         9.15 o                         
   1   3   1        865.60        887.55        14.58 o                         
   2   3   1         41.00         46.42         2.94 o                         
   3   3   1        706.14        708.51        13.16 o                         
   4   3   1        119.61        128.10         7.56 o                         
   5   3   1        297.60        245.88        23.04 o                         
   6   3   1         87.41         67.98        14.00 o                         
   7   3   1        414.63        448.15        43.20 o                         
   8   3   1         30.91         42.23        19.80 o                         
  -7   4   1        145.68        153.89        23.02 o                         
  -6   4   1        197.22        211.94        24.68 o                         
  -5   4   1          1.09          0.00         5.32 o                         
  -4   4   1        114.47        124.37         9.94 o                         
  -3   4   1        188.24        185.12         7.43 o                         
  -2   4   1         57.86         61.92         4.97 o                         
  -1   4   1        714.31        686.77        18.77 o                         
   0   4   1        333.13        321.96        19.96 o                         
   1   4   1         11.03         16.71         3.13 o                         
   2   4   1        481.38        488.09        12.98 o                         
   3   4   1        111.24        119.41         7.49 o                         
   4   4   1        245.81        265.87        13.57 o                         
   5   4   1         52.47         54.06        12.15 o                         
   6   4   1        198.88        255.09        28.24 o                         
  -5   5   1        117.12         87.11        16.60 o                         
  -4   5   1        149.92        160.45        64.93 o                         
  -3   5   1        124.07        131.54        26.99 o                         
  -2   5   1        468.72        490.45        19.43 o                         
  -1   5   1        214.02        228.57        16.02 o                         
   0   5   1         15.10         18.52         5.46 o                         
   1   5   1        128.23        134.61        22.87 o                         
   2   5   1        165.26        165.28        23.83 o                         
   3   5   1        109.75        116.97        11.48 o                         
   4   5   1          0.10          3.04         4.12 o                         
  -9   0   2        182.93        164.55        30.14 o                         
  -8   0   2        101.90        116.53        24.53 o                         
  -7   0   2       4806.93       4997.85       154.56 o                         
  -6   0   2       1014.72        969.60        49.77 o                         
  -5   0   2        419.82        409.19        28.74 o                         
  -4   0   2       1421.23       1357.59        52.22 o                         
  -3   0   2       3661.37       3684.95        98.66 o                         
  -2   0   2        342.61        399.99        27.60 o                         
  -1   0   2         80.52         53.80         4.09 o                         
   0   0   2       3870.35       3779.74        69.13 o                         
   1   0   2       3357.12       3231.60        64.93 o                         
   2   0   2        288.80        259.88        15.07 o                         
   3   0   2        986.66        999.22        27.69 o                         
   4   0   2        708.40        691.09        24.72 o                         
   5   0   2        883.62        894.76        31.66 o                         
   6   0   2        431.73        410.41        38.03 o                         
   7   0   2        570.91        549.73        39.78 o                         
   8   0   2        102.59        132.31        26.81 o                         
   9   0   2         38.79         30.14        15.07 o                         
  -9   1   2          8.61          2.93        14.37 o                         
  -8   1   2          3.97         10.31         6.87 o                         
  -7   1   2        238.25        231.08        21.43 o                         
  -6   1   2        615.76        588.69        23.43 o                         
  -5   1   2        163.01        166.52        13.08 o                         
  -4   1   2        196.38        181.35        11.84 o                         
  -3   1   2        413.36        426.91        13.19 o                         
  -2   1   2        833.57        777.16        11.22 o                         
  -1   1   2       1561.01       1479.17        55.64 o                         
   0   1   2       1072.95       1084.51        12.04 o                         
   1   1   2       4631.68       4798.31        49.67 o                         
   2   1   2        623.88        583.58        11.74 o                         
   3   1   2       1301.10       1310.56        22.92 o                         
   4   1   2       1886.64       2071.10        40.81 o                         
   5   1   2        918.12        898.01        26.18 o                         
   6   1   2         33.27         21.32         6.16 o                         
   7   1   2         74.03        107.33        15.33 o                         
   8   1   2        937.47        946.06        40.58 o                         
   9   1   2        112.45        154.68        21.35 o                         
  -9   2   2         35.06         21.91        15.07 o                         
  -8   2   2          0.11          1.58        10.51 o                         
  -7   2   2         99.74         96.05        16.56 o                         
  -6   2   2          0.74          0.11         3.48 o                         
  -5   2   2         13.98         26.28         4.92 o                         
  -4   2   2         20.21         29.30         4.43 o                         
  -3   2   2       2179.73       2275.12        30.44 o                         
  -2   2   2        932.16        899.96        13.43 o                         
  -1   2   2         10.07          6.00         1.40 o                         
   0   2   2        766.73        818.92        11.79 o                         
   1   2   2       1069.19       1108.18        16.04 o                         
   2   2   2        733.68        722.10        12.37 o                         
   3   2   2         35.58         29.38         3.16 o                         
   4   2   2          3.66          5.10         2.08 o                         
   5   2   2        266.40        249.73        15.87 o                         
   6   2   2          4.04          3.05         3.94 o                         
   7   2   2        226.10        235.92        21.91 o                         
   8   2   2        107.42        123.26        19.02 o                         
  -8   3   2         13.00          7.18        12.44 o                         
  -7   3   2         57.65         59.46        14.70 o                         
  -6   3   2        202.27        207.86        32.51 o                         
  -5   3   2          0.86          0.85         5.99 o                         
  -4   3   2         99.39        105.33         9.33 o                         
  -3   3   2         57.86         67.39         4.48 o                         
  -2   3   2        144.39        125.00         4.79 o                         
  -1   3   2        646.66        701.23        11.74 o                         
   0   3   2        216.39        204.90         7.15 o                         
   1   3   2          9.34          9.39         1.86 o                         
   2   3   2        234.86        232.64         9.54 o                         
   3   3   2         45.04         57.02         5.17 o                         
   4   3   2         14.80         16.67         2.99 o                         
   5   3   2        184.28        175.19        20.31 o                         
   6   3   2         20.96         20.61        10.69 o                         
   7   3   2         92.25         81.44        15.66 o                         
   8   3   2         12.84         18.93        15.42 o                         
  -7   4   2         38.31         40.67        23.57 o                         
  -6   4   2          3.30          0.00         6.65 o                         
  -5   4   2        102.38         96.33        16.39 o                         
  -4   4   2        334.39        353.01        26.62 o                         
  -3   4   2          1.87          1.66         1.51 o                         
  -2   4   2          5.28          5.41         2.59 o                         
  -1   4   2         75.63         74.35         7.05 o                         
   0   4   2          5.50          8.19         3.01 o                         
   1   4   2        174.94        193.22        12.57 o                         
   2   4   2        781.01        774.49        17.53 o                         
   3   4   2         33.50         29.58         4.31 o                         
   4   4   2          5.89          4.86         3.78 o                         
   5   4   2         61.34         76.45        14.56 o                         
   6   4   2          3.44         22.50        10.38 o                         
  -5   5   2        369.66        360.02        39.52 o                         
  -4   5   2         13.16         31.95         9.95 o                         
  -3   5   2        139.26        140.02        25.23 o                         
  -2   5   2          4.66          3.03         2.88 o                         
  -1   5   2        343.48        330.91        17.01 o                         
   0   5   2        145.15        100.76        26.20 o                         
   1   5   2        105.20         94.63        11.00 o                         
   2   5   2        264.42        259.87        15.51 o                         
   3   5   2         17.96         27.14         5.95 o                         
   4   5   2         44.26         50.75         8.31 o                         
  -9   1   3          0.02          1.98         7.40 o                         
  -8   1   3         14.05         32.72         9.84 o                         
  -7   1   3         86.78         81.12        15.77 o                         
  -6   1   3       1010.65        988.62        36.53 o                         
  -5   1   3        151.70        142.92        28.48 o                         
  -4   1   3       1532.96       1569.83        33.37 o                         
  -3   1   3       1057.98       1129.90        18.84 o                         
  -2   1   3        262.98        238.71         5.51 o                         
  -1   1   3         33.67         27.53         1.60 o                         
   0   1   3       1228.92       1157.30        14.22 o                         
   1   1   3       6115.97       6294.86        72.36 o                         
   2   1   3        381.41        390.88         9.59 o                         
   3   1   3         60.26         76.42         7.74 o                         
   4   1   3        196.40        241.49        23.05 o                         
   5   1   3        173.51        173.61        14.01 o                         
   6   1   3        751.63        703.79        26.48 o                         
   7   1   3        173.79        155.05        22.52 o                         
   8   1   3        285.40        270.25        25.64 o                         
   9   1   3         62.07         82.46        16.71 o                         
  -8   2   3          5.93         15.25        12.27 o                         
  -7   2   3         69.43         70.97        13.23 o                         
  -6   2   3         19.02         17.65         5.42 o                         
  -5   2   3        761.75        759.87        19.61 o                         
  -4   2   3        162.73        181.76        15.95 o                         
  -3   2   3       2397.22       2483.44        26.79 o                         
  -2   2   3        317.02        342.64         8.52 o                         
  -1   2   3       1212.84       1239.92        31.10 o                         
   0   2   3        285.32        304.43         6.45 o                         
   1   2   3        729.72        689.71        11.76 o                         
   2   2   3        324.02        328.51         8.39 o                         
   3   2   3         33.68         24.82         3.04 o                         
   4   2   3        181.82        183.04        10.75 o                         
   5   2   3        118.17        102.14        14.92 o                         
   6   2   3         56.35         76.75        10.05 o                         
   7   2   3          1.69          4.07         5.87 o                         
   8   2   3         65.40         68.65        13.09 o                         
  -8   3   3         36.69         53.62        20.68 o                         
  -7   3   3         53.75         59.11        15.24 o                         
  -6   3   3        578.85        562.05        42.15 o                         
  -5   3   3          9.19          1.96         5.33 o                         
  -4   3   3        300.83        299.11        13.69 o                         
  -3   3   3          5.69          3.17         1.88 o                         
  -2   3   3       1226.41       1231.23        28.71 o                         
  -1   3   3        959.23        992.90        20.97 o                         
   0   3   3       1241.45       1271.61        19.15 o                         
   1   3   3         85.50         87.86         5.86 o                         
   2   3   3        686.29        622.69        12.48 o                         
   3   3   3         77.19         82.62         5.48 o                         
   4   3   3        437.09        415.08        13.70 o                         
   5   3   3        212.92        199.92        14.85 o                         
   6   3   3         40.44         41.74        11.65 o                         
   7   3   3          0.23          2.21         6.87 o                         
   8   3   3        224.74        189.08        34.70 o                         
  -6   4   3         50.64         63.07        14.62 o                         
  -5   4   3        111.73        113.33        19.36 o                         
  -4   4   3          2.73          4.54         3.76 o                         
  -3   4   3        339.52        333.50        29.18 o                         
  -2   4   3          0.05          0.00         1.55 o                         
  -1   4   3        639.57        609.58        15.47 o                         
   0   4   3         89.00         89.10        12.95 o                         
   1   4   3        109.06        106.98         8.73 o                         
   2   4   3          0.83          0.00         2.25 o                         
   3   4   3          0.12          3.06         2.98 o                         
   4   4   3         29.13         30.62         9.43 o                         
   5   4   3        194.90        191.49        17.71 o                         
   6   4   3        114.36        127.24        19.63 o                         
  -4   5   3         59.09         81.13        28.91 o                         
  -3   5   3         20.28         19.45        10.86 o                         
  -2   5   3        346.55        362.49        27.69 o                         
  -1   5   3        221.73        223.53        15.53 o                         
   0   5   3         42.64         54.50         8.67 o                         
   1   5   3          1.41          1.58         3.10 o                         
   2   5   3        153.64        151.18        14.01 o                         
   3   5   3          1.60          6.14         3.91 o                         
   4   5   3        105.46        113.66        15.33 o                         
  -9   0   4         31.71         33.47        15.77 o                         
  -8   0   4         24.13         31.89        14.37 o                         
  -7   0   4       1435.80       1442.23        67.99 o                         
  -6   0   4        217.20        221.33        28.39 o                         
  -5   0   4        781.71        696.40        38.38 o                         
  -4   0   4        209.87        229.74        23.13 o                         
  -3   0   4       1383.94       1382.83        34.25 o                         
  -2   0   4       1496.72       1646.38        49.42 o                         
  -1   0   4       5389.81       5542.81        90.02 o                         
   0   0   4         48.89         50.48         5.79 o                         
   1   0   4      15364.09      14873.46       187.71 o                         
   2   0   4         16.30         10.43         3.70 o                         
   3   0   4         86.41         86.97         9.54 o                         
   4   0   4       1183.13       1306.68        36.98 o                         
   5   0   4       1273.72       1262.88        39.51 o                         
   6   0   4        242.10        238.33        29.79 o                         
   7   0   4        213.97        266.72        34.52 o                         
   8   0   4         28.34         61.86        17.70 o                         
   9   0   4        196.58        182.95        32.42 o                         
  -9   1   4         87.95        103.99        18.93 o                         
  -8   1   4        178.64        178.36        53.71 o                         
  -7   1   4          0.02          0.00         5.08 o                         
  -6   1   4        130.85        138.09        24.45 o                         
  -5   1   4        345.61        361.56        32.54 o                         
  -4   1   4       2200.72       2393.67        36.50 o                         
  -3   1   4       1050.10       1133.47        18.92 o                         
  -2   1   4       2275.44       2236.50        24.95 o                         
  -1   1   4         18.62         17.92         1.38 o                         
   0   1   4       4107.99       4002.01        42.13 o                         
   1   1   4      16673.54      17184.49       187.98 o                         
   2   1   4       3380.34       3263.24        43.06 o                         
   3   1   4         29.28         22.18         3.43 o                         
   4   1   4          5.53         13.13         3.93 o                         
   5   1   4         10.91          3.61         3.54 o                         
   6   1   4        479.82        486.18        25.21 o                         
   7   1   4        109.03         89.03        13.70 o                         
   8   1   4          7.71         13.89        19.10 o                         
   9   1   4         27.86         22.24        10.35 o                         
  -8   2   4          0.55          2.45        10.34 o                         
  -7   2   4          9.13         11.30         5.86 o                         
  -6   2   4        472.18        452.38        20.90 o                         
  -5   2   4        159.34        128.09         9.12 o                         
  -4   2   4        140.69        150.80         7.50 o                         
  -3   2   4         48.89         72.60         4.17 o                         
  -2   2   4         54.38         75.97         7.45 o                         
  -1   2   4        502.17        509.38        11.12 o                         
   0   2   4        108.94        107.25         5.49 o                         
   1   2   4        583.82        564.47        10.73 o                         
   2   2   4        246.60        254.31        12.64 o                         
   3   2   4        477.43        437.63        10.87 o                         
   4   2   4        203.43        215.59         9.98 o                         
   5   2   4        514.07        512.39        21.71 o                         
   6   2   4          2.32          4.62         4.33 o                         
   7   2   4         77.80         40.75         9.93 o                         
   8   2   4        170.25        183.28        63.44 o                         
  -8   3   4          1.00          0.00         7.89 o                         
  -7   3   4         21.42         21.38        16.12 o                         
  -6   3   4         16.06          8.32         8.45 o                         
  -5   3   4        123.82        106.04        19.70 o                         
  -4   3   4         22.23         16.29         4.26 o                         
  -3   3   4         15.68         15.36         3.30 o                         
  -2   3   4         86.80         86.08        15.50 o                         
  -1   3   4         81.88         96.81        11.95 o                         
   0   3   4         65.80         69.51         4.66 o                         
   1   3   4        198.48        201.93         8.36 o                         
   2   3   4          7.54          4.11         1.73 o                         
   3   3   4        201.88        201.06         8.94 o                         
   4   3   4          0.22          1.70         2.18 o                         
   5   3   4        623.78        624.34        23.52 o                         
   6   3   4          0.03          2.73         6.41 o                         
   7   3   4         29.41         31.22        18.40 o                         
   8   3   4         11.26         10.86        15.42 o                         
  -6   4   4         52.76         41.56        13.01 o                         
  -5   4   4        266.85        231.58        13.39 o                         
  -4   4   4         15.72         12.69         3.73 o                         
  -3   4   4         47.50         34.90        10.08 o                         
  -2   4   4         25.21         23.86         2.80 o                         
  -1   4   4          3.18          3.33         2.48 o                         
   0   4   4          1.31          5.72         2.76 o                         
   1   4   4         98.00        102.09         9.86 o                         
   2   4   4        780.48        794.89        25.98 o                         
   3   4   4       1196.63       1191.17        29.66 o                         
   4   4   4          6.89         10.45         4.31 o                         
   5   4   4         49.58         46.44         8.55 o                         
   6   4   4         11.94         18.02        15.68 o                         
  -4   5   4          2.41          0.00         7.10 o                         
  -3   5   4         62.21         48.82        13.18 o                         
  -2   5   4        205.75        208.37         9.11 o                         
  -1   5   4        622.28        639.93        27.78 o                         
   0   5   4        495.13        461.42        57.57 o                         
   1   5   4         78.50         70.70         9.83 o                         
   2   5   4        112.08        111.58        12.38 o                         
   3   5   4         66.40         71.33         9.78 o                         
   4   5   4         99.00         97.29        14.90 o                         
  -9   1   5        197.43        221.83        25.23 o                         
  -8   1   5          1.57          0.00         4.77 o                         
  -7   1   5          0.12          0.00         5.06 o                         
  -6   1   5        419.39        416.83        24.26 o                         
  -5   1   5        192.96        215.86        14.90 o                         
  -4   1   5        588.27        638.42        21.53 o                         
  -3   1   5         15.37         19.18         2.55 o                         
  -2   1   5        211.76        233.12         6.97 o                         
  -1   1   5        873.78        893.67        11.24 o                         
   0   1   5       8345.69       8324.06        93.95 o                         
   1   1   5       8093.05       8250.08        94.65 o                         
   2   1   5       1185.40       1341.40        22.33 o                         
   3   1   5       1090.88       1135.97        21.78 o                         
   4   1   5         45.91         43.85         5.35 o                         
   5   1   5         17.68         17.19         5.26 o                         
   6   1   5        328.35        340.93        20.98 o                         
   7   1   5          0.54          8.66         5.91 o                         
   8   1   5         73.70         79.84        15.07 o                         
   9   1   5          4.21          3.38        12.79 o                         
  -8   2   5         98.59         92.70        25.59 o                         
  -7   2   5          4.94         18.05        13.67 o                         
  -6   2   5         31.22         28.07         7.02 o                         
  -5   2   5        148.08        143.18        10.67 o                         
  -4   2   5        231.44        213.30         9.52 o                         
  -3   2   5         16.54          6.71         1.45 o                         
  -2   2   5          8.36          4.10         2.79 o                         
  -1   2   5        543.67        485.99         6.74 o                         
   0   2   5        115.77        133.53         5.87 o                         
   1   2   5         12.53          4.38         1.68 o                         
   2   2   5       1237.41       1279.90        20.10 o                         
   3   2   5        820.23        789.60        17.07 o                         
   4   2   5        160.99        157.04        11.05 o                         
   5   2   5        164.25        134.38        10.02 o                         
   6   2   5         33.04         37.45        12.07 o                         
   7   2   5        459.67        391.27        28.46 o                         
   8   2   5          2.36          4.27         6.44 o                         
  -8   3   5        274.32        221.85        38.73 o                         
  -7   3   5        153.25        153.34        32.59 o                         
  -6   3   5          0.69          0.00         5.57 o                         
  -5   3   5        313.02        367.09        17.70 o                         
  -4   3   5        139.64        159.15        10.12 o                         
  -3   3   5        251.76        271.09        17.92 o                         
  -2   3   5        425.17        446.32        23.06 o                         
  -1   3   5        532.97        531.96        14.31 o                         
   0   3   5         83.15        109.70         8.22 o                         
   1   3   5        856.32        832.18        15.53 o                         
   2   3   5       1176.56       1095.34        19.01 o                         
   3   3   5        366.51        332.05        12.49 o                         
   4   3   5        345.44        339.53        13.12 o                         
   5   3   5        450.88        475.25        20.11 o                         
   6   3   5         25.41         32.47        10.45 o                         
   7   3   5         88.73         85.76        22.26 o                         
  -6   4   5         31.75         51.47        14.60 o                         
  -5   4   5          1.92          4.31         3.03 o                         
  -4   4   5          0.51          2.32         5.45 o                         
  -3   4   5          7.33         14.04         5.45 o                         
  -2   4   5        299.04        285.01        18.42 o                         
  -1   4   5        205.00        199.83         9.55 o                         
   0   4   5         18.95         18.89         4.13 o                         
   1   4   5        147.94        145.43         9.16 o                         
   2   4   5         66.40         58.78         7.17 o                         
   3   4   5       1599.66       1644.01        37.06 o                         
   4   4   5         32.52         35.13         9.48 o                         
   5   4   5         45.85         40.06         7.56 o                         
   6   4   5         37.70         28.14        12.53 o                         
  -4   5   5          2.43          0.00         6.46 o                         
  -3   5   5         66.98         68.22        14.28 o                         
  -2   5   5        127.32        110.58        21.55 o                         
  -1   5   5         22.15         14.53         4.75 o                         
   0   5   5        107.61        132.40        13.26 o                         
   1   5   5         53.09         47.87        11.57 o                         
   2   5   5         29.05         22.11         6.64 o                         
   3   5   5          7.18         23.97         7.18 o                         
   4   5   5          0.96          0.00         3.31 o                         
  -9   0   6         70.09         87.62        23.83 o                         
  -8   0   6        367.47        353.99        42.06 o                         
  -7   0   6        453.94        474.02        46.61 o                         
  -6   0   6       2691.95       2529.24        91.65 o                         
  -5   0   6        179.87        159.12        21.55 o                         
  -4   0   6        412.41        401.09        21.12 o                         
  -3   0   6         11.38         14.37         5.96 o                         
  -2   0   6         30.46         30.75         5.87 o                         
  -1   0   6       2971.59       3190.01        57.43 o                         
   0   0   6       1363.48       1421.66        29.68 o                         
   1   0   6       3379.08       3349.75        49.06 o                         
   2   0   6       4978.28       5041.37        72.59 o                         
   3   0   6          9.36         14.15         3.14 o                         
   4   0   6       3204.19       3347.90        71.81 o                         
   5   0   6        296.22        361.02        24.71 o                         
   6   0   6        785.33        787.18        46.61 o                         
   7   0   6        303.26        302.82        37.33 o                         
   8   0   6         12.81         16.47        12.09 o                         
   9   0   6          0.08          0.00         8.41 o                         
  -9   1   6         63.25         57.50        13.88 o                         
  -8   1   6         26.54         38.35        10.73 o                         
  -7   1   6        633.30        629.41        32.57 o                         
  -6   1   6        519.48        517.00        27.28 o                         
  -5   1   6        999.80       1011.46        26.93 o                         
  -4   1   6         63.66         62.72         5.23 o                         
  -3   1   6        308.32        369.78         9.87 o                         
  -2   1   6        206.46        196.48         5.66 o                         
  -1   1   6       2168.82       2178.47        23.95 o                         
   0   1   6       1368.11       1315.30        20.07 o                         
   1   1   6       1911.68       2143.49        30.33 o                         
   2   1   6        135.64        146.49        10.62 o                         
   3   1   6       1026.20        960.97        19.98 o                         
   4   1   6        368.91        393.08        13.68 o                         
   5   1   6        140.82        147.64        12.75 o                         
   6   1   6         82.77         86.43        10.88 o                         
   7   1   6        253.34        234.60        37.33 o                         
   8   1   6          1.97          0.00         8.94 o                         
   9   1   6        102.15        124.19        31.37 o                         
  -8   2   6        117.23        132.83        29.44 o                         
  -7   2   6         41.82         24.88        14.02 o                         
  -6   2   6         37.29         37.02         7.44 o                         
  -5   2   6         25.88         28.75         4.49 o                         
  -4   2   6        411.27        416.81        11.48 o                         
  -3   2   6        221.98        238.72         7.68 o                         
  -2   2   6       2460.51       2495.11        26.02 o                         
  -1   2   6         66.80         75.93         2.80 o                         
   0   2   6        176.91        228.62         7.90 o                         
   1   2   6         14.02         21.19         4.98 o                         
   2   2   6        343.01        365.62        11.66 o                         
   3   2   6        821.38        790.97        24.56 o                         
   4   2   6         27.74         32.35         4.69 o                         
   5   2   6         64.14         54.15         6.88 o                         
   6   2   6         73.81         66.88        11.04 o                         
   7   2   6         66.18         65.35        12.24 o                         
   8   2   6        339.76        347.67        29.39 o                         
  -8   3   6          6.13         12.79        13.32 o                         
  -7   3   6         55.44         80.79        24.71 o                         
  -6   3   6         50.20         56.60        13.57 o                         
  -5   3   6          0.11          1.95         3.20 o                         
  -4   3   6          1.48          0.43         2.32 o                         
  -3   3   6          8.65         11.74         1.79 o                         
  -2   3   6        548.39        603.62        71.50 o                         
  -1   3   6        350.55        325.80        12.77 o                         
   0   3   6          9.54          8.39         2.04 o                         
   1   3   6        516.89        521.69        12.08 o                         
   2   3   6          3.73          5.10         2.11 o                         
   3   3   6        750.93        768.77        18.66 o                         
   4   3   6         17.78         17.69         5.16 o                         
   5   3   6          2.59          0.05         2.69 o                         
   6   3   6        240.65        252.33        26.96 o                         
   7   3   6         48.67         35.49        12.02 o                         
  -6   4   6         32.06         32.99        12.25 o                         
  -5   4   6        758.90        744.83        63.17 o                         
  -4   4   6        344.82        352.35        28.74 o                         
  -3   4   6         14.95         15.54         6.00 o                         
  -2   4   6        114.86        108.77        11.40 o                         
  -1   4   6          3.80          8.04         3.07 o                         
   0   4   6         35.37         44.64         6.68 o                         
   1   4   6          6.69          6.53         3.30 o                         
   2   4   6        137.04        142.33        11.23 o                         
   3   4   6        345.07        347.39        18.27 o                         
   4   4   6         75.19         74.73         9.22 o                         
   5   4   6          3.27          4.20         4.46 o                         
   6   4   6          0.51          1.25         7.50 o                         
  -4   5   6          5.23          7.79         7.71 o                         
  -3   5   6        223.15        205.50        21.62 o                         
  -2   5   6          0.06          0.00         7.01 o                         
  -1   5   6         25.86         35.88         6.39 o                         
   0   5   6          3.75          4.78         4.50 o                         
   1   5   6         10.01          1.74         3.66 o                         
   2   5   6         75.67         67.40        11.92 o                         
   3   5   6          0.57          0.87         4.46 o                         
   4   5   6         77.34         90.36        13.14 o                         
  -9   1   7         19.22         17.99        10.44 o                         
  -8   1   7         43.42         52.57        17.00 o                         
  -7   1   7        241.12        275.96        55.46 o                         
  -6   1   7        269.67        237.45        20.68 o                         
  -5   1   7        123.97        127.92        10.64 o                         
  -4   1   7        745.47        749.67        14.04 o                         
  -3   1   7       1259.13       1336.75        25.62 o                         
  -2   1   7         72.53         80.97         4.35 o                         
  -1   1   7          1.45          2.46         1.12 o                         
   0   1   7       1044.68       1049.65        20.49 o                         
   1   1   7       1235.68       1336.90        22.01 o                         
   2   1   7        281.18        299.87         9.96 o                         
   3   1   7        328.30        294.51        14.72 o                         
   4   1   7         19.22         16.91         3.77 o                         
   5   1   7        115.82         92.25        10.24 o                         
   6   1   7          2.06          3.15         3.71 o                         
   7   1   7         25.40         39.84        10.71 o                         
   8   1   7          4.60          2.68         6.14 o                         
  -8   2   7         45.11         77.63        23.31 o                         
  -7   2   7         12.98          0.00         7.18 o                         
  -6   2   7        162.20        168.47        14.24 o                         
  -5   2   7        512.07        521.38        16.67 o                         
  -4   2   7       1587.07       1576.88        24.23 o                         
  -3   2   7         29.70         30.47         2.84 o                         
  -2   2   7        282.01        290.38         5.75 o                         
  -1   2   7         11.03          6.46         1.95 o                         
   0   2   7       3527.08       3625.68        43.82 o                         
   1   2   7        531.68        539.08        11.49 o                         
   2   2   7       3413.00       3404.65        47.87 o                         
   3   2   7         83.91         92.75         8.00 o                         
   4   2   7        259.58        246.47        13.33 o                         
   5   2   7         11.23          4.99         3.24 o                         
   6   2   7         99.29        100.41        13.34 o                         
   7   2   7         45.12         40.90        10.79 o                         
   8   2   7        130.63        147.36        19.80 o                         
  -8   3   7         93.58         89.55        26.46 o                         
  -7   3   7          6.14          5.43        11.22 o                         
  -6   3   7        223.89        247.74        26.00 o                         
  -5   3   7        451.14        403.33        27.24 o                         
  -4   3   7          0.08          0.97         1.69 o                         
  -3   3   7        823.97        765.57        14.48 o                         
  -2   3   7        280.18        285.36         6.87 o                         
  -1   3   7        749.77        686.29        10.09 o                         
   0   3   7        118.83        124.32         6.46 o                         
   1   3   7        293.15        308.38        10.32 o                         
   2   3   7         23.55         20.70         3.95 o                         
   3   3   7         35.26         37.40         8.98 o                         
   4   3   7        260.40        241.62        13.26 o                         
   5   3   7         66.14         72.41         8.45 o                         
   6   3   7         92.28         96.39        46.53 o                         
   7   3   7         83.59         63.21        15.27 o                         
  -6   4   7        131.24        158.18        12.86 o                         
  -5   4   7          4.15          0.94         3.82 o                         
  -4   4   7        735.45        783.31        29.68 o                         
  -3   4   7         11.55         10.15         5.15 o                         
  -2   4   7        406.08        436.36        28.75 o                         
  -1   4   7        304.31        277.70        12.46 o                         
   0   4   7       1033.83       1026.69        25.89 o                         
   1   4   7         76.97         72.05         9.25 o                         
   2   4   7          1.91          0.00         2.44 o                         
   3   4   7        120.03        128.26        16.60 o                         
   4   4   7        137.79        184.27        15.88 o                         
   5   4   7          0.08          1.11         3.78 o                         
   6   4   7        627.72        636.29        29.20 o                         
  -4   5   7          1.52          6.96         7.56 o                         
  -3   5   7          1.86          7.79         7.12 o                         
  -2   5   7         62.68         50.47        15.42 o                         
  -1   5   7          2.39          0.97         2.93 o                         
   0   5   7          0.15          4.24         4.99 o                         
   1   5   7        110.77        107.03        12.76 o                         
   2   5   7         29.72         37.22        10.16 o                         
   3   5   7        166.06        167.41        16.53 o                         
   4   5   7         54.30         46.08         9.53 o                         
  -9   0   8         47.17         66.59        19.80 o                         
  -8   0   8         28.46         44.16        17.52 o                         
  -7   0   8        137.25        143.00        26.11 o                         
  -6   0   8        196.76        167.53        24.53 o                         
  -5   0   8        165.82        172.40        16.39 o                         
  -4   0   8         58.83         51.02         7.86 o                         
  -3   0   8      12969.60      13887.15       225.70 o                         
  -2   0   8          8.46         29.63         5.13 o                         
  -1   0   8       2070.93       2026.89        41.75 o                         
   0   0   8       6113.58       5775.42        80.50 o                         
   1   0   8         52.67         38.01         4.38 o                         
   2   0   8        102.33        127.93         8.70 o                         
   3   0   8        637.51        642.37        18.66 o                         
   4   0   8        438.00        422.76        22.31 o                         
   5   0   8        715.47        750.53        45.56 o                         
   6   0   8        802.81        720.59        45.04 o                         
   7   0   8          3.83          9.64         8.94 o                         
   8   0   8        195.87        160.34        29.44 o                         
  -9   1   8          0.02          3.71         7.48 o                         
  -8   1   8        105.52        119.61        17.26 o                         
  -7   1   8         38.66         43.71         8.62 o                         
  -6   1   8        431.38        436.36        26.41 o                         
  -5   1   8        107.28        104.69         8.33 o                         
  -4   1   8        776.42        782.00        14.16 o                         
  -3   1   8       2943.88       2964.13        34.99 o                         
  -2   1   8         91.97         82.18         4.57 o                         
  -1   1   8          3.27          5.05         1.36 o                         
   0   1   8       2951.80       2933.63        36.15 o                         
   1   1   8       2764.14       2774.26        46.41 o                         
   2   1   8        833.17        814.76        17.54 o                         
   3   1   8       1801.15       1717.12        30.34 o                         
   4   1   8        140.62        142.82        10.47 o                         
   5   1   8        429.07        443.10        21.09 o                         
   6   1   8         74.22         64.77         9.70 o                         
   7   1   8        281.65        271.40        39.78 o                         
   8   1   8        205.30        193.83        22.36 o                         
  -8   2   8          1.06          2.98        11.22 o                         
  -7   2   8         45.98         60.11        19.10 o                         
  -6   2   8          1.53          0.00         3.18 o                         
  -5   2   8        145.18        146.60        12.49 o                         
  -4   2   8        236.35        222.28         8.58 o                         
  -3   2   8         76.86         80.74         4.25 o                         
  -2   2   8        307.40        311.94         7.19 o                         
  -1   2   8        105.39         82.09         7.10 o                         
   0   2   8        974.01       1013.02        16.46 o                         
   1   2   8       2740.90       2911.14        37.35 o                         
   2   2   8          7.90         17.04         4.58 o                         
   3   2   8         13.13          7.76         3.11 o                         
   4   2   8        264.44        264.14        13.94 o                         
   5   2   8          0.09          4.28         3.14 o                         
   6   2   8         78.92         81.33        11.18 o                         
   7   2   8         10.29          7.75         6.75 o                         
   8   2   8         73.02         79.02        14.95 o                         
  -7   3   8          2.34          1.40        10.16 o                         
  -6   3   8         14.76          8.65         7.21 o                         
  -5   3   8        115.42        106.56        10.14 o                         
  -4   3   8        209.50        215.57         8.44 o                         
  -3   3   8        128.33        127.56         5.84 o                         
  -2   3   8        447.19        477.88        10.33 o                         
  -1   3   8        272.55        281.71         7.11 o                         
   0   3   8          6.85          5.36         2.95 o                         
   1   3   8          7.67          4.16         1.92 o                         
   2   3   8          5.77          5.84         2.70 o                         
   3   3   8        383.41        375.68        14.30 o                         
   4   3   8        207.33        197.65        21.86 o                         
   5   3   8         34.94         36.73         6.18 o                         
   6   3   8         40.86         56.10        10.08 o                         
   7   3   8          9.34         21.02        11.26 o                         
  -6   4   8          7.83         11.25         8.06 o                         
  -5   4   8        422.86        396.59        11.55 o                         
  -4   4   8        338.35        366.79        24.65 o                         
  -3   4   8          0.55          0.00         3.63 o                         
  -2   4   8         69.43         74.92        12.51 o                         
  -1   4   8         10.33         10.71         2.56 o                         
   0   4   8         42.51         62.73         6.91 o                         
   1   4   8        261.86        279.24        15.76 o                         
   2   4   8        217.36        210.71        14.15 o                         
   3   4   8         19.49         11.48         4.70 o                         
   4   4   8          3.56          1.13         3.65 o                         
   5   4   8          4.76          8.37         4.74 o                         
   6   4   8         25.66         13.89         6.38 o                         
  -4   5   8          0.27          2.27        12.27 o                         
  -3   5   8         82.81        108.62        13.59 o                         
  -2   5   8         38.58         37.50        13.67 o                         
  -1   5   8        436.07        427.46        19.36 o                         
   0   5   8        105.81         95.58        11.88 o                         
   1   5   8        127.34        109.64        16.65 o                         
   2   5   8          5.92         14.10         5.54 o                         
   3   5   8        379.55        363.36        24.88 o                         
   4   5   8         66.58         68.08        11.72 o                         
  -9   1   9          6.52          2.28         6.74 o                         
  -8   1   9          1.33          0.00         4.81 o                         
  -7   1   9          0.32          0.00         7.19 o                         
  -6   1   9        403.47        426.50        32.88 o                         
  -5   1   9        829.54        839.85        16.53 o                         
  -4   1   9        204.16        182.72        12.59 o                         
  -3   1   9          1.19          3.58         1.74 o                         
  -2   1   9        402.34        359.58         8.52 o                         
  -1   1   9         61.16         78.60         4.98 o                         
   0   1   9        284.98        282.04         7.95 o                         
   1   1   9        836.21        861.97        20.18 o                         
   2   1   9        634.52        606.09        26.85 o                         
   3   1   9          0.90          2.35         2.37 o                         
   4   1   9          8.06         10.35         3.47 o                         
   5   1   9        352.92        366.61        18.10 o                         
   6   1   9         41.37         25.98         6.52 o                         
   7   1   9        210.89        213.59        22.74 o                         
   8   1   9        117.11        106.80        30.84 o                         
  -8   2   9          8.29         13.84        12.79 o                         
  -7   2   9        388.01        419.88        48.54 o                         
  -6   2   9        100.97        102.84        11.84 o                         
  -5   2   9        440.57        451.55        18.75 o                         
  -4   2   9        167.82        185.92         9.57 o                         
  -3   2   9        182.52        173.96         7.27 o                         
  -2   2   9         60.23         55.16         4.56 o                         
  -1   2   9        210.38        207.43         7.12 o                         
   0   2   9        395.86        453.06        14.81 o                         
   1   2   9       1901.97       1854.77        30.54 o                         
   2   2   9        824.61        958.18        20.76 o                         
   3   2   9        285.58        260.06        12.93 o                         
   4   2   9          3.80          4.54         2.88 o                         
   5   2   9         38.36         41.08         6.39 o                         
   6   2   9         83.93         79.67        10.98 o                         
   7   2   9        178.99        193.41        36.89 o                         
   8   2   9        175.10        172.00        34.35 o                         
  -7   3   9         39.79         30.47         9.29 o                         
  -6   3   9        169.42        191.94        13.99 o                         
  -5   3   9          3.86          5.91         3.65 o                         
  -4   3   9          7.75          7.32         2.56 o                         
  -3   3   9         81.65         89.79         5.72 o                         
  -2   3   9         29.33         28.17         3.14 o                         
  -1   3   9        592.09        616.57        11.71 o                         
   0   3   9        249.97        242.71         8.09 o                         
   1   3   9        403.66        401.31        16.79 o                         
   2   3   9        287.02        315.61        14.27 o                         
   3   3   9        946.72        962.08        22.98 o                         
   4   3   9       2058.66       2073.89        43.05 o                         
   5   3   9        194.84        205.68        13.81 o                         
   6   3   9         85.56        104.66        13.18 o                         
   7   3   9          6.17          8.42         9.01 o                         
  -6   4   9         47.51         48.36         7.31 o                         
  -5   4   9          6.80         17.68         9.55 o                         
  -4   4   9        429.60        423.08        26.67 o                         
  -3   4   9        233.71        267.58        19.97 o                         
  -2   4   9        168.25        175.82         6.27 o                         
  -1   4   9        507.20        495.39        25.34 o                         
   0   4   9        226.87        245.93        21.99 o                         
   1   4   9         22.56         35.69         6.41 o                         
   2   4   9          0.47          3.57         3.24 o                         
   3   4   9        545.78        612.50        23.11 o                         
   4   4   9        233.94        265.87        29.83 o                         
   5   4   9         31.51         30.76         7.52 o                         
   6   4   9         49.06         38.09         9.30 o                         
  -4   5   9        109.96        124.86        16.04 o                         
  -3   5   9         86.65         84.33        12.18 o                         
  -2   5   9         14.80          4.86         8.67 o                         
  -1   5   9        206.86        169.17        13.71 o                         
   0   5   9        233.28        242.54        18.57 o                         
   1   5   9         27.45         12.18         5.82 o                         
   2   5   9         60.56         65.89        20.42 o                         
   3   5   9         25.70         14.42         6.61 o                         
  -9   0  10        300.85        366.82        32.42 o                         
  -8   0  10        145.00        183.17        70.71 o                         
  -7   0  10        151.33        134.35        18.14 o                         
  -6   0  10          0.24          0.12         3.24 o                         
  -5   0  10         37.15         42.26         9.45 o                         
  -4   0  10         17.89         14.66         4.53 o                         
  -3   0  10        420.06        330.82        17.35 o                         
  -2   0  10       4087.51       4474.21       138.18 o                         
  -1   0  10        634.14        625.38        20.29 o                         
   0   0  10        252.66        245.95        11.21 o                         
   1   0  10       2115.14       1940.09        35.16 o                         
   2   0  10        104.64        112.97        22.37 o                         
   3   0  10        253.04        266.47        32.82 o                         
   4   0  10         41.57         52.28         7.38 o                         
   5   0  10        761.89        794.18        32.32 o                         
   6   0  10        326.83        289.85        34.35 o                         
   7   0  10         48.63         63.09        18.40 o                         
   8   0  10         76.83         60.98        20.68 o                         
  -9   1  10          0.43          2.70         4.94 o                         
  -8   1  10         12.77         17.61         7.09 o                         
  -7   1  10        176.98        170.14        13.46 o                         
  -6   1  10       1580.59       1559.27        30.64 o                         
  -5   1  10         42.43         51.02         4.99 o                         
  -4   1  10        598.38        604.17        14.00 o                         
  -3   1  10          0.55          0.17         1.54 o                         
  -2   1  10        921.08        832.79        14.56 o                         
  -1   1  10          9.85         10.44         2.41 o                         
   0   1  10        908.05        822.00        15.43 o                         
   1   1  10       1350.97       1398.94        22.17 o                         
   2   1  10        252.77        237.36         9.25 o                         
   3   1  10         66.19         71.77         8.40 o                         
   4   1  10        881.34        834.54        21.67 o                         
   5   1  10         16.70         28.64         5.84 o                         
   6   1  10         10.49         12.09         7.00 o                         
   7   1  10          1.04          0.00         4.71 o                         
   8   1  10        403.70        436.06        38.99 o                         
  -8   2  10         19.93         21.90         8.25 o                         
  -7   2  10        177.92        159.99        17.99 o                         
  -6   2  10        510.36        479.86        28.35 o                         
  -5   2  10        176.65        193.10        10.26 o                         
  -4   2  10         16.12         14.38         2.52 o                         
  -3   2  10         39.06         35.04         3.91 o                         
  -2   2  10          0.00          0.00         1.11 o                         
  -1   2  10          0.48          0.03         1.08 o                         
   0   2  10        299.68        325.62         9.92 o                         
   1   2  10          2.93          0.00         1.73 o                         
   2   2  10       3986.73       4093.63        57.78 o                         
   3   2  10         79.44         61.73         6.68 o                         
   4   2  10        136.91        132.76        10.18 o                         
   5   2  10        341.28        346.87        18.87 o                         
   6   2  10          5.85          5.83         5.25 o                         
   7   2  10         59.05         60.76        16.21 o                         
   8   2  10          9.51         12.66        10.16 o                         
  -7   3  10          4.08          0.00         4.46 o                         
  -6   3  10        115.72        109.12        10.82 o                         
  -5   3  10          0.45          3.43         3.01 o                         
  -4   3  10        683.37        711.81        31.70 o                         
  -3   3  10          0.21          0.00         1.59 o                         
  -2   3  10         38.02         31.93         3.56 o                         
  -1   3  10        168.08        186.03         7.74 o                         
   0   3  10          5.44          1.15         1.99 o                         
   1   3  10         83.40         85.48         9.86 o                         
   2   3  10          0.42          0.00         2.23 o                         
   3   3  10         41.69         44.17         5.93 o                         
   4   3  10        932.99        932.16        24.29 o                         
   5   3  10         72.21         81.99         9.15 o                         
   6   3  10          0.71          0.00         5.23 o                         
   7   3  10          7.39          0.00        15.42 o                         
  -6   4  10          9.77          6.29         4.91 o                         
  -5   4  10         21.25         25.33         3.49 o                         
  -4   4  10        247.53        201.33        18.80 o                         
  -3   4  10         26.26         22.97         8.66 o                         
  -2   4  10          1.72          4.82         1.78 o                         
  -1   4  10        138.64        157.63        13.05 o                         
   0   4  10          4.39          2.58         3.12 o                         
   1   4  10         13.11         18.42         5.54 o                         
   2   4  10          9.86         13.52         4.23 o                         
   3   4  10          3.62          1.80         3.86 o                         
   4   4  10         25.75         25.13         6.43 o                         
   5   4  10        117.46        140.08        14.59 o                         
  -4   5  10        288.15        275.86        22.97 o                         
  -3   5  10         12.11          4.56         8.55 o                         
  -2   5  10         69.97         91.79        12.58 o                         
  -1   5  10         49.79         43.53         7.80 o                         
   0   5  10         41.40         51.97        18.49 o                         
   1   5  10         38.13         30.60         7.90 o                         
   2   5  10         11.96          0.00         4.62 o                         
   3   5  10          6.52          1.88         9.29 o                         
  -8   1  11         11.42          4.69         4.55 o                         
  -7   1  11         51.56         59.66        13.48 o                         
  -6   1  11        343.88        320.71        14.06 o                         
  -5   1  11        195.63        192.72        13.45 o                         
  -4   1  11          4.56          6.12         2.72 o                         
  -3   1  11        444.94        459.97        11.35 o                         
  -2   1  11        369.78        378.62        10.76 o                         
  -1   1  11        175.36        175.60         8.17 o                         
   0   1  11       1984.91       2023.65        38.98 o                         
   1   1  11         14.67         19.79         3.89 o                         
   2   1  11        282.30        256.08         9.71 o                         
   3   1  11        987.26        993.87        20.43 o                         
   4   1  11         85.41         80.42         8.00 o                         
   5   1  11        194.25        177.81        16.11 o                         
   6   1  11         10.88          0.36         4.56 o                         
   7   1  11         57.14         53.60        12.51 o                         
   8   1  11         37.56         38.55        11.52 o                         
  -8   2  11         51.08         48.64        11.49 o                         
  -7   2  11         21.69          9.28         5.03 o                         
  -6   2  11        348.75        442.37        31.83 o                         
  -5   2  11          5.28          2.02         3.46 o                         
  -4   2  11         92.48        102.26         6.56 o                         
  -3   2  11        166.62        168.28        11.87 o                         
  -2   2  11        136.11        131.28         6.37 o                         
  -1   2  11        352.26        322.17        10.47 o                         
   0   2  11         84.65         74.93         5.24 o                         
   1   2  11       1566.04       1616.80        29.01 o                         
   2   2  11       1201.85       1225.58        25.40 o                         
   3   2  11        421.83        433.11        27.54 o                         
   4   2  11        334.29        327.74        16.43 o                         
   5   2  11        258.75        268.60        16.14 o                         
   6   2  11          3.17          2.52         3.72 o                         
   7   2  11         79.48         85.27        14.97 o                         
  -7   3  11         24.92         23.79        13.14 o                         
  -6   3  11        182.47        201.06        15.94 o                         
  -5   3  11        303.91        263.22        21.90 o                         
  -4   3  11       1012.46       1045.08        22.51 o                         
  -3   3  11        945.65        923.09        19.32 o                         
  -2   3  11        914.79        902.52        19.22 o                         
  -1   3  11        383.86        366.12         9.88 o                         
   0   3  11         97.87         93.22         6.83 o                         
   1   3  11        462.27        462.26        14.92 o                         
   2   3  11       1181.09       1103.28        41.73 o                         
   3   3  11          0.11          0.00         3.44 o                         
   4   3  11          1.58          0.43         3.15 o                         
   5   3  11          1.03          6.28         4.25 o                         
   6   3  11        136.70        160.38        18.82 o                         
   7   3  11         34.25         41.44        13.93 o                         
  -6   4  11         38.02         34.72         6.20 o                         
  -5   4  11         36.55         43.13         5.14 o                         
  -4   4  11        130.73        139.18        17.43 o                         
  -3   4  11        545.89        502.30        41.18 o                         
  -2   4  11         14.85         17.60         3.11 o                         
  -1   4  11          6.22          2.89         2.06 o                         
   0   4  11          0.04          0.84         3.42 o                         
   1   4  11         31.48         25.27         5.99 o                         
   2   4  11         17.42         15.03         4.27 o                         
   3   4  11        157.39        172.73        14.47 o                         
   4   4  11         27.54         19.37         6.30 o                         
   5   4  11        339.85        341.92        22.78 o                         
  -3   5  11         21.97         16.10         7.06 o                         
  -2   5  11         38.72         43.96        23.57 o                         
  -1   5  11         26.32         22.83         6.32 o                         
   0   5  11          4.29          4.19         4.50 o                         
   1   5  11         17.41         29.36        14.28 o                         
   2   5  11        155.59        126.01        15.43 o                         
   3   5  11        150.64        143.96        17.00 o                         
  -9   0  12        133.75        161.96        37.33 o                         
  -8   0  12         72.61         72.32        14.37 o                         
  -7   0  12          0.60          1.70         4.10 o                         
  -6   0  12        146.15        194.88        18.05 o                         
  -5   0  12        267.82        298.69        22.09 o                         
  -4   0  12        782.85        714.28        27.36 o                         
  -3   0  12         28.05         43.65        14.63 o                         
  -2   0  12       5260.33       5333.23        98.87 o                         
  -1   0  12        580.78        545.24        16.22 o                         
   0   0  12        204.82        246.42        12.69 o                         
   1   0  12         30.66         21.01         5.16 o                         
   2   0  12        872.46        821.01        22.18 o                         
   3   0  12       1631.02       1607.58        35.72 o                         
   4   0  12        179.29        194.98        14.65 o                         
   5   0  12        375.29        341.19        36.10 o                         
   6   0  12         93.72        110.05        22.61 o                         
   7   0  12         94.04         59.23        18.22 o                         
   8   0  12          1.41          9.11        10.16 o                         
  -8   1  12         35.16         26.67         7.00 o                         
  -7   1  12         47.97         85.89         9.00 o                         
  -6   1  12         10.61          7.55         3.10 o                         
  -5   1  12         96.21        111.88        11.30 o                         
  -4   1  12         29.74         24.13         5.53 o                         
  -3   1  12        849.45        887.95        18.46 o                         
  -2   1  12         13.17         24.54         3.72 o                         
  -1   1  12         84.91         64.59         5.26 o                         
   0   1  12         26.30         27.13         3.51 o                         
   1   1  12       3729.08       3772.11        47.68 o                         
   2   1  12        578.73        513.43        12.93 o                         
   3   1  12         48.87         55.93         5.82 o                         
   4   1  12        161.04        169.99        12.02 o                         
   5   1  12          3.83          6.83         4.48 o                         
   6   1  12        376.60        363.55        28.55 o                         
   7   1  12          4.81          2.34         7.80 o                         
   8   1  12         60.48         55.37        25.15 o                         
  -8   2  12         31.50         31.78         9.79 o                         
  -7   2  12          0.01          5.95         4.42 o                         
  -6   2  12          3.97          0.00         3.36 o                         
  -5   2  12        719.12        715.05        19.92 o                         
  -4   2  12          4.15          2.51         2.90 o                         
  -3   2  12          3.19          3.20         1.92 o                         
  -2   2  12       1014.07       1014.18        17.04 o                         
  -1   2  12        969.94        961.46        17.19 o                         
   0   2  12        205.43        180.34        13.17 o                         
   1   2  12         39.63         40.38         5.08 o                         
   2   2  12        903.98        954.29        22.44 o                         
   3   2  12         13.20         14.44         4.06 o                         
   4   2  12        241.81        274.17        16.77 o                         
   5   2  12        545.47        528.22        31.16 o                         
   6   2  12          0.51          9.07         4.50 o                         
   7   2  12         12.55          6.66         7.43 o                         
  -7   3  12          0.68          2.65         4.43 o                         
  -6   3  12          0.14          6.36         4.66 o                         
  -5   3  12          6.20          6.73         5.54 o                         
  -4   3  12        117.13        117.93         8.38 o                         
  -3   3  12        607.11        607.64        30.36 o                         
  -2   3  12        256.05        256.65        15.86 o                         
  -1   3  12          0.04          1.11         2.11 o                         
   0   3  12          3.39         12.46         5.94 o                         
   1   3  12         27.91         25.98         4.58 o                         
   2   3  12        477.04        512.16        17.17 o                         
   3   3  12        195.49        230.79        17.73 o                         
   4   3  12         35.59         33.50         6.12 o                         
   5   3  12          1.28          0.00         3.56 o                         
   6   3  12          9.14         12.89         5.22 o                         
  -6   4  12          1.44          0.16         3.15 o                         
  -5   4  12          2.26          2.25         3.17 o                         
  -4   4  12         41.61         40.50         4.94 o                         
  -3   4  12         26.84         30.24         3.61 o                         
  -2   4  12        123.20        112.46         7.34 o                         
  -1   4  12          0.01          0.78         3.36 o                         
   0   4  12        240.51        233.65        15.58 o                         
   1   4  12          0.01          1.38         3.43 o                         
   2   4  12         11.08         15.82         5.35 o                         
   3   4  12         24.11         25.26         6.25 o                         
   4   4  12         67.73         67.58        10.26 o                         
   5   4  12          9.58          9.90         6.02 o                         
  -3   5  12         97.48        100.29        14.20 o                         
  -2   5  12        120.41        108.68        18.14 o                         
  -1   5  12        118.89        149.69        19.80 o                         
   0   5  12        123.84        122.57        18.58 o                         
   1   5  12         24.10         28.11         7.97 o                         
   2   5  12         22.75          8.26         8.06 o                         
  -8   1  13         18.28         19.05         8.07 o                         
  -7   1  13         42.75         24.96         5.51 o                         
  -6   1  13          0.38          1.58         2.90 o                         
  -5   1  13          1.66          0.00         2.86 o                         
  -4   1  13        107.70        114.93         8.28 o                         
  -3   1  13        705.21        701.74        20.30 o                         
  -2   1  13        537.60        521.02        19.74 o                         
  -1   1  13          6.91         11.88         2.70 o                         
   0   1  13         32.89         31.93         3.97 o                         
   1   1  13        415.05        465.24        12.57 o                         
   2   1  13         56.35         50.83         4.72 o                         
   3   1  13        185.99        192.15        14.84 o                         
   4   1  13         76.54         77.36         8.28 o                         
   5   1  13         22.50         28.16         5.89 o                         
   6   1  13        259.84        247.33        35.92 o                         
   7   1  13         35.31         50.93        27.78 o                         
   8   1  13         12.58          4.89         9.29 o                         
  -8   2  13         59.94         38.34        15.42 o                         
  -7   2  13          7.53          8.68         5.50 o                         
  -6   2  13        170.52        177.04        15.79 o                         
  -5   2  13        819.82        767.83        17.65 o                         
  -4   2  13        430.07        426.75        21.24 o                         
  -3   2  13        162.98        158.95         8.00 o                         
  -2   2  13        479.91        448.37        10.95 o                         
  -1   2  13          0.09          1.82         1.63 o                         
   0   2  13        111.80         98.23         7.21 o                         
   1   2  13          2.86          2.18         2.30 o                         
   2   2  13       1217.18       1178.73        31.49 o                         
   3   2  13          0.40          0.00         2.75 o                         
   4   2  13       1372.90       1343.34        30.90 o                         
   5   2  13         46.50         47.88         7.25 o                         
   6   2  13        343.36        326.73        22.36 o                         
   7   2  13         19.14         27.36        10.14 o                         
  -7   3  13         80.08         71.61        11.43 o                         
  -6   3  13        111.21         89.82        11.02 o                         
  -5   3  13        399.90        416.90        30.61 o                         
  -4   3  13          1.66          2.39         3.99 o                         
  -3   3  13        275.68        252.85        10.56 o                         
  -2   3  13         12.91          9.46         2.73 o                         
  -1   3  13        705.55        668.59        14.67 o                         
   0   3  13         60.25         58.90         6.41 o                         
   1   3  13        476.20        491.49        15.82 o                         
   2   3  13        161.31        136.33        14.80 o                         
   3   3  13          7.24          3.54         3.47 o                         
   4   3  13         14.66         11.86         4.67 o                         
   5   3  13        168.67        172.03        13.78 o                         
   6   3  13         57.80         82.25        10.21 o                         
  -5   4  13          4.66          2.47         3.33 o                         
  -4   4  13         19.56         22.79        10.24 o                         
  -3   4  13         13.16         11.25         2.85 o                         
  -2   4  13        381.74        387.79        20.26 o                         
  -1   4  13        404.96        445.31        23.58 o                         
   0   4  13       1259.84       1170.79        31.70 o                         
   1   4  13          1.20          4.37         3.87 o                         
   2   4  13        207.49        225.62        25.42 o                         
   3   4  13          5.72          4.73         4.42 o                         
   4   4  13        155.37        185.15        16.38 o                         
   5   4  13          4.02          9.92         5.94 o                         
  -3   5  13         37.71         33.54        12.53 o                         
  -2   5  13         27.07         22.66         6.83 o                         
  -1   5  13        115.60        127.13        22.17 o                         
   0   5  13         26.35         22.45         7.49 o                         
   1   5  13          4.72          7.10         5.76 o                         
   2   5  13         14.09         36.28         9.75 o                         
  -8   0  14        113.88        136.16        18.79 o                         
  -7   0  14          0.03          6.65         4.89 o                         
  -6   0  14         19.47         20.98         6.70 o                         
  -5   0  14         89.52         90.02        13.38 o                         
  -4   0  14       2178.97       2163.65        55.62 o                         
  -3   0  14         21.81         11.46         5.13 o                         
  -2   0  14        112.78         61.80         8.86 o                         
  -1   0  14        542.38        495.55        16.50 o                         
   0   0  14       1094.80       1063.69        35.77 o                         
   1   0  14        418.30        470.83        25.25 o                         
   2   0  14       1391.47       1406.66        32.46 o                         
   3   0  14         67.53         61.94         7.95 o                         
   4   0  14        151.42        164.30        13.78 o                         
   5   0  14         60.78         93.05        20.33 o                         
   6   0  14        368.57        468.07        47.84 o                         
   7   0  14        178.63        165.25        31.02 o                         
   8   0  14         22.52         77.63        22.78 o                         
  -8   1  14         77.82         88.77        10.63 o                         
  -7   1  14         85.61         83.84         8.20 o                         
  -6   1  14        320.37        338.52        16.39 o                         
  -5   1  14        392.16        393.07        18.39 o                         
  -4   1  14          0.94          0.00         2.27 o                         
  -3   1  14        215.34        238.34        11.50 o                         
  -2   1  14         48.83         67.99         7.94 o                         
  -1   1  14       1416.69       1302.99        23.13 o                         
   0   1  14          4.82          3.55         2.16 o                         
   1   1  14         72.05         58.63         5.68 o                         
   2   1  14         61.38         84.35         6.31 o                         
   3   1  14        271.87        274.09        12.37 o                         
   4   1  14          3.18          6.59         3.38 o                         
   5   1  14         23.60         27.23         5.95 o                         
   6   1  14         27.80         34.51        10.35 o                         
   7   1  14        204.71        234.19        24.84 o                         
  -8   2  14         92.37        106.03        16.59 o                         
  -7   2  14          0.18          0.00         4.46 o                         
  -6   2  14         57.21         51.17         9.26 o                         
  -5   2  14       1449.82       1464.24        32.45 o                         
  -4   2  14          6.18          8.87         3.20 o                         
  -3   2  14        524.97        522.20        14.73 o                         
  -2   2  14         27.33         26.84         3.49 o                         
  -1   2  14          8.79         11.59         2.56 o                         
   0   2  14        332.56        273.76        11.14 o                         
   1   2  14          1.61          2.22         2.45 o                         
   2   2  14        415.00        429.22        19.41 o                         
   3   2  14        201.90        213.93        13.74 o                         
   4   2  14        292.23        336.64        17.63 o                         
   5   2  14        762.98        763.13        26.74 o                         
   6   2  14         19.37         24.77         6.56 o                         
   7   2  14          1.22          0.04         7.17 o                         
  -7   3  14          8.47          0.00         4.53 o                         
  -6   3  14          0.35          1.84         3.75 o                         
  -5   3  14        153.64        127.64        12.09 o                         
  -4   3  14         50.21         60.06         8.16 o                         
  -3   3  14        281.86        254.09        16.97 o                         
  -2   3  14         49.34         63.39        11.55 o                         
  -1   3  14         16.80         13.44         3.62 o                         
   0   3  14         18.94         24.29         4.73 o                         
   1   3  14          2.46          2.38         2.87 o                         
   2   3  14          1.84          2.29         2.97 o                         
   3   3  14       1223.29       1254.39        29.79 o                         
   4   3  14         19.86         24.10         5.72 o                         
   5   3  14          0.06          0.44         3.90 o                         
   6   3  14          6.64          6.63         4.76 o                         
  -5   4  14          2.37          2.97         3.26 o                         
  -4   4  14         15.56         10.91        10.69 o                         
  -3   4  14         52.58         57.85         7.33 o                         
  -2   4  14         10.71         19.86         6.43 o                         
  -1   4  14         49.54         55.23         7.87 o                         
   0   4  14          4.07         14.27         4.96 o                         
   1   4  14         11.48         15.04         7.68 o                         
   2   4  14         61.58         54.06         8.82 o                         
   3   4  14          2.61          2.18         4.57 o                         
   4   4  14         86.25         66.48        10.54 o                         
   5   4  14          7.22          4.00         5.67 o                         
  -2   5  14         61.49         81.34         8.71 o                         
  -1   5  14         51.13         87.27        22.08 o                         
   0   5  14         25.41         13.04        14.02 o                         
   1   5  14         50.32         69.85        12.40 o                         
  -8   1  15         45.85         53.94         8.82 o                         
  -7   1  15         47.44         62.05        10.03 o                         
  -6   1  15         42.48         26.46         6.12 o                         
  -5   1  15          0.08          0.22         3.04 o                         
  -4   1  15         60.14         56.76         7.74 o                         
  -3   1  15        798.08        761.73        18.07 o                         
  -2   1  15         62.79         69.55         6.06 o                         
  -1   1  15        395.60        434.85        13.04 o                         
   0   1  15        118.78        117.33         8.14 o                         
   1   1  15        219.29        234.37        14.92 o                         
   2   1  15        707.84        724.84        27.58 o                         
   3   1  15        216.68        198.28        12.89 o                         
   4   1  15         43.90         43.56         6.49 o                         
   5   1  15        147.19        144.04        12.46 o                         
   6   1  15         19.74         23.87         6.95 o                         
   7   1  15         46.95         53.74        13.22 o                         
  -7   2  15         80.98        100.14        23.35 o                         
  -6   2  15          3.49          5.34         5.45 o                         
  -5   2  15        771.68        859.43        34.00 o                         
  -4   2  15         25.68         29.60         4.65 o                         
  -3   2  15       1208.96       1196.72        23.61 o                         
  -2   2  15          2.98          0.41         2.12 o                         
  -1   2  15        591.12        609.36        26.71 o                         
   0   2  15        415.08        435.79        15.69 o                         
   1   2  15        212.89        204.38        18.63 o                         
   2   2  15        379.72        417.78        27.47 o                         
   3   2  15          1.69          2.19         3.15 o                         
   4   2  15         34.23         25.64         9.86 o                         
   5   2  15         83.74         71.66         9.17 o                         
   6   2  15          6.59          5.25         4.70 o                         
   7   2  15          2.93          6.05         7.46 o                         
  -7   3  15        149.73        145.38        15.47 o                         
  -6   3  15         79.02         89.62        13.94 o                         
  -5   3  15         11.51         11.39         4.42 o                         
  -4   3  15         59.30         78.69         9.50 o                         
  -3   3  15        264.88        241.57        22.78 o                         
  -2   3  15        286.99        293.90        17.39 o                         
  -1   3  15        254.08        213.52        15.02 o                         
   0   3  15         10.12         37.37         5.26 o                         
   1   3  15        336.21        306.60        18.89 o                         
   2   3  15         35.34         24.96         9.81 o                         
   3   3  15       1446.31       1394.30        32.91 o                         
   4   3  15          7.50         12.27         4.62 o                         
   5   3  15        333.79        392.63        43.08 o                         
   6   3  15        113.71        109.53        13.41 o                         
  -5   4  15        181.73        226.60        14.54 o                         
  -4   4  15          0.36          0.52         3.21 o                         
  -3   4  15        244.64        255.48        14.37 o                         
  -2   4  15         68.11         64.63         8.35 o                         
  -1   4  15         72.70         83.95        14.95 o                         
   0   4  15          9.68          2.46         3.80 o                         
   1   4  15         22.00         18.07         5.65 o                         
   2   4  15         16.78         16.14         6.24 o                         
   3   4  15        223.36        210.87        18.49 o                         
   4   4  15        373.08        454.48        27.03 o                         
  -1   5  15          6.66          2.86         5.34 o                         
   0   5  15         13.92         25.72         7.61 o                         
   1   5  15        107.08        105.58        24.27 o                         
  -8   0  16          5.25          1.44         5.73 o                         
  -7   0  16        291.45        285.73        30.25 o                         
  -6   0  16         64.18         33.05        10.16 o                         
  -5   0  16         44.11         57.48        11.19 o                         
  -4   0  16        146.38        146.06        36.63 o                         
  -3   0  16       1103.75       1103.97        36.38 o                         
  -2   0  16         32.31         30.12         5.50 o                         
  -1   0  16        238.08        216.94        28.33 o                         
   0   0  16        981.03       1008.96        44.13 o                         
   1   0  16        388.59        362.89        16.77 o                         
   2   0  16       1218.96       1274.84        32.05 o                         
   3   0  16       2096.12       1971.09        44.02 o                         
   4   0  16        262.86        266.98        19.72 o                         
   5   0  16          0.37          2.02         5.11 o                         
   6   0  16         34.09         21.73        12.44 o                         
   7   0  16          6.33         32.42        14.90 o                         
  -8   1  16        124.07        153.47        17.96 o                         
  -7   1  16          0.78          5.97         3.70 o                         
  -6   1  16         14.22         30.78         6.34 o                         
  -5   1  16         88.74         77.07         8.86 o                         
  -4   1  16        172.77        163.73        16.11 o                         
  -3   1  16          1.97          3.16         2.52 o                         
  -2   1  16        593.64        584.84        16.96 o                         
  -1   1  16        237.88        246.44        19.44 o                         
   0   1  16       1049.80       1008.94        27.63 o                         
   1   1  16        447.55        426.10        14.84 o                         
   2   1  16        153.11        137.75         9.32 o                         
   3   1  16         90.81        104.36         9.83 o                         
   4   1  16        219.95        222.54        14.90 o                         
   5   1  16        821.22        831.63        30.38 o                         
   6   1  16         82.37         84.65        12.31 o                         
   7   1  16         51.46         53.26        13.26 o                         
  -7   2  16        111.64        125.43        15.33 o                         
  -6   2  16         57.57         45.75        10.47 o                         
  -5   2  16         18.39         21.03         7.57 o                         
  -4   2  16        165.29        184.07        19.73 o                         
  -3   2  16        455.39        456.43        15.67 o                         
  -2   2  16        440.91        443.43        14.74 o                         
  -1   2  16        264.26        306.36        15.00 o                         
   0   2  16          0.01          0.00         2.48 o                         
   1   2  16         35.90         36.05         5.66 o                         
   2   2  16          2.04          6.60         3.61 o                         
   3   2  16         15.94          5.12         5.03 o                         
   4   2  16        125.13        144.89        12.31 o                         
   5   2  16         66.70         54.19         8.40 o                         
   6   2  16        143.91        148.73        13.71 o                         
  -6   3  16         15.96          7.38         6.00 o                         
  -5   3  16         21.58          7.23        12.18 o                         
  -4   3  16        452.49        458.68        20.90 o                         
  -3   3  16        142.17        127.01        11.64 o                         
  -2   3  16          0.14          1.51         2.92 o                         
  -1   3  16          0.00          0.00         2.83 o                         
   0   3  16          6.96          7.68         3.25 o                         
   1   3  16         23.55         18.02         4.65 o                         
   2   3  16         17.42         19.09         4.97 o                         
   3   3  16        219.54        191.21        13.69 o                         
   4   3  16         82.06         60.47         8.81 o                         
   5   3  16         31.96         33.44         7.01 o                         
   6   3  16         19.31         18.38         9.90 o                         
  -5   4  16         88.04         85.11         9.72 o                         
  -4   4  16          0.14          0.00         3.36 o                         
  -3   4  16          0.31          0.00         3.41 o                         
  -2   4  16          1.32          0.00         3.25 o                         
  -1   4  16         70.48         79.50        10.21 o                         
   0   4  16         17.46         23.38         9.27 o                         
   1   4  16        201.95        221.18        19.57 o                         
   2   4  16          0.72          0.31         4.04 o                         
   3   4  16         93.05         83.25        11.90 o                         
   4   4  16         94.74         81.99        12.16 o                         
  -8   1  17         69.21         76.69        12.34 o                         
  -7   1  17         18.63         23.36         7.08 o                         
  -6   1  17         90.14         65.74         8.83 o                         
  -5   1  17         23.31         17.15         5.21 o                         
  -4   1  17        217.30        184.60        19.05 o                         
  -3   1  17          9.97          7.90         4.02 o                         
  -2   1  17        178.33        189.32        10.84 o                         
  -1   1  17        205.17        196.82        11.53 o                         
   0   1  17          7.73          7.90         2.92 o                         
   1   1  17        205.84        213.68        18.06 o                         
   2   1  17         36.07         36.37         6.46 o                         
   3   1  17         10.37         12.51         4.46 o                         
   4   1  17        366.23        369.24        23.12 o                         
   5   1  17        333.11        368.53        20.79 o                         
   6   1  17          5.07          4.81         5.47 o                         
   7   1  17          1.03         18.80         9.20 o                         
  -7   2  17        131.31        178.74        33.17 o                         
  -6   2  17         18.26         10.93         6.69 o                         
  -5   2  17         89.73         97.46        25.23 o                         
  -4   2  17        117.31        120.59        11.53 o                         
  -3   2  17         79.52         78.92        11.56 o                         
  -2   2  17         98.80        111.38         9.29 o                         
  -1   2  17          0.31          0.00         2.52 o                         
   0   2  17          0.02          1.11         2.97 o                         
   1   2  17        353.39        412.26        34.83 o                         
   2   2  17          8.55         16.59         4.60 o                         
   3   2  17         34.39         37.91         6.59 o                         
   4   2  17         34.53         33.07         6.58 o                         
   5   2  17        445.54        458.21        23.90 o                         
   6   2  17         98.33         97.42        12.90 o                         
  -6   3  17        132.35        135.62        19.71 o                         
  -5   3  17         53.27         41.82         9.42 o                         
  -4   3  17        863.88        948.95        29.94 o                         
  -3   3  17          0.08          0.00         3.01 o                         
  -2   3  17        316.91        300.31        18.43 o                         
  -1   3  17         68.29         62.25        13.50 o                         
   0   3  17        835.17        869.17        23.21 o                         
   1   3  17        194.19        193.84        13.25 o                         
   2   3  17         88.06         87.06        10.53 o                         
   3   3  17        245.82        225.55        24.59 o                         
   4   3  17         52.22         69.70        12.04 o                         
   5   3  17          1.54          0.52         4.12 o                         
  -4   4  17         58.59         50.59         8.25 o                         
  -3   4  17        350.99        346.70        18.01 o                         
  -2   4  17         80.34         69.72         9.39 o                         
  -1   4  17         94.90        107.48        15.38 o                         
   0   4  17          1.89          0.45         4.33 o                         
   1   4  17        201.39        222.00        22.56 o                         
   2   4  17          9.18          2.59         5.03 o                         
   3   4  17          0.34          1.12         4.54 o                         
  -8   0  18         30.75         32.49         9.12 o                         
  -7   0  18         24.68         26.43         9.59 o                         
  -6   0  18        211.47        202.51        24.80 o                         
  -5   0  18         13.78          8.36         6.13 o                         
  -4   0  18        623.78        655.69        29.27 o                         
  -3   0  18       1329.08       1323.40        42.50 o                         
  -2   0  18         19.84         21.94         6.94 o                         
  -1   0  18          0.07          7.70         4.64 o                         
   0   0  18        140.78        130.28        15.14 o                         
   1   0  18        300.52        311.48        18.55 o                         
   2   0  18        310.25        380.73        31.42 o                         
   3   0  18       1069.23       1153.76        33.38 o                         
   4   0  18         61.96         47.31        14.37 o                         
   5   0  18          7.11         15.60        11.39 o                         
   6   0  18         28.57         24.53        12.97 o                         
   7   0  18        104.87         92.70        24.53 o                         
  -7   1  18        117.23        121.10        11.46 o                         
  -6   1  18        189.80        185.99        14.57 o                         
  -5   1  18        122.41        108.93        10.68 o                         
  -4   1  18         87.78         81.33         8.76 o                         
  -3   1  18        262.41        264.99        15.28 o                         
  -2   1  18       1127.75       1082.49        25.51 o                         
  -1   1  18         20.37         25.08         4.38 o                         
   0   1  18        104.05        118.14        12.20 o                         
   1   1  18         62.68         55.66         6.93 o                         
   2   1  18        764.35        741.39        23.41 o                         
   3   1  18         62.12         72.10         8.91 o                         
   4   1  18         84.75         78.41         9.54 o                         
   5   1  18        423.06        470.14        24.95 o                         
   6   1  18         35.86         29.61         8.50 o                         
  -7   2  18          2.26          7.49         6.19 o                         
  -6   2  18         38.31         33.26         9.22 o                         
  -5   2  18         17.78         13.34        10.25 o                         
  -4   2  18          7.98          5.90         5.67 o                         
  -3   2  18         10.76         11.40         4.04 o                         
  -2   2  18        441.27        433.45        16.77 o                         
  -1   2  18        777.18        812.59        22.18 o                         
   0   2  18        188.19        190.91        12.77 o                         
   1   2  18        424.91        429.98        29.47 o                         
   2   2  18         11.43         13.32         4.30 o                         
   3   2  18          4.98          0.00         3.73 o                         
   4   2  18        146.15        147.81        12.98 o                         
   5   2  18        128.16        136.10        13.15 o                         
   6   2  18          6.78          0.00         5.10 o                         
  -6   3  18          1.31          1.72         5.96 o                         
  -5   3  18          0.06          0.82         4.86 o                         
  -4   3  18        500.75        519.68        48.10 o                         
  -3   3  18         16.47         18.61         5.67 o                         
  -2   3  18         65.43         64.48         9.03 o                         
  -1   3  18          7.27          6.35         4.46 o                         
   0   3  18         31.07         30.54         8.17 o                         
   1   3  18        257.89        272.67        16.08 o                         
   2   3  18          1.76          0.00         3.13 o                         
   3   3  18         14.68         13.21         5.00 o                         
   4   3  18         85.32         74.04         9.96 o                         
   5   3  18         62.36         60.16        15.99 o                         
  -4   4  18         29.06         21.97        10.06 o                         
  -3   4  18          1.65          6.48         4.71 o                         
  -2   4  18          4.13          3.53         3.95 o                         
  -1   4  18        130.10        151.66        14.52 o                         
   0   4  18          0.03          0.00         4.88 o                         
   1   4  18          6.05         15.89         6.13 o                         
   2   4  18         27.20         28.15         7.73 o                         
   3   4  18         73.39         55.68        11.80 o                         
  -7   1  19          7.38          8.41         4.87 o                         
  -6   1  19          1.91          0.00         4.03 o                         
  -5   1  19         11.36          5.91         4.27 o                         
  -4   1  19          2.86          6.53         3.77 o                         
  -3   1  19        742.49        783.36        22.71 o                         
  -2   1  19         39.00         45.32         6.62 o                         
  -1   1  19          0.13          2.36         2.66 o                         
   0   1  19         35.79         29.89         5.11 o                         
   1   1  19         11.40         12.84         3.61 o                         
   2   1  19         16.58         19.04         4.92 o                         
   3   1  19        329.42        361.14        32.70 o                         
   4   1  19        125.81        142.48        21.45 o                         
   5   1  19        201.70        160.52        16.04 o                         
   6   1  19        167.86        137.49        15.89 o                         
  -7   2  19          0.03          0.00         4.64 o                         
  -6   2  19         72.26         70.06        12.70 o                         
  -5   2  19         32.70         36.86         9.04 o                         
  -4   2  19         65.48         73.41         9.90 o                         
  -3   2  19         26.95         31.83         6.81 o                         
  -2   2  19       1635.42       1571.32        38.97 o                         
  -1   2  19        384.39        438.00        18.56 o                         
   0   2  19        355.96        382.24        31.69 o                         
   1   2  19        211.44        211.18        20.79 o                         
   2   2  19         34.63         34.38         6.62 o                         
   3   2  19        129.71        130.86        12.26 o                         
   4   2  19         73.48         54.25         8.81 o                         
   5   2  19        120.22        117.54        14.22 o                         
   6   2  19         52.53         51.58         9.94 o                         
  -5   3  19        274.45        324.50        25.38 o                         
  -4   3  19        293.31        277.41        22.65 o                         
  -3   3  19         47.09         57.71        12.45 o                         
  -2   3  19          0.20          2.90         4.48 o                         
  -1   3  19         34.25         36.18         7.34 o                         
   0   3  19         61.01         57.44         8.50 o                         
   1   3  19         62.09         79.47         9.36 o                         
   2   3  19        406.59        387.58        20.34 o                         
   3   3  19         22.54         18.91         5.64 o                         
   4   3  19        117.65        150.90        14.18 o                         
   5   3  19         45.71         44.49         9.11 o                         
  -3   4  19         14.86         16.04         6.13 o                         
  -2   4  19          5.25          4.92         5.86 o                         
  -1   4  19        124.44        125.87        13.35 o                         
   0   4  19         32.31         33.41        13.93 o                         
   1   4  19         38.25         40.84         8.31 o                         
   2   4  19        252.70        296.83        21.74 o                         
  -7   0  20        116.59        162.34        21.13 o                         
  -6   0  20         36.35         46.16        20.59 o                         
  -5   0  20        280.61        218.41        21.96 o                         
  -4   0  20        353.34        431.62        30.79 o                         
  -3   0  20        124.28        126.39        15.84 o                         
  -2   0  20        604.13        644.74        29.17 o                         
  -1   0  20         13.92          8.01         5.14 o                         
   0   0  20        268.16        292.38        23.51 o                         
   1   0  20         49.98         49.25         9.94 o                         
   2   0  20        852.42        885.70        36.49 o                         
   3   0  20          7.92         13.28         7.33 o                         
   4   0  20        273.43        302.29        38.20 o                         
   5   0  20        120.13        117.94        26.29 o                         
   6   0  20        824.44        822.40        58.36 o                         
  -7   1  20         25.51         22.58         6.07 o                         
  -6   1  20         47.02         39.54         7.97 o                         
  -5   1  20        300.37        326.84        20.26 o                         
  -4   1  20         34.96         31.03         6.66 o                         
  -3   1  20         26.99         25.99         5.64 o                         
  -2   1  20        796.72        798.22        23.14 o                         
  -1   1  20        156.87        151.29        11.91 o                         
   0   1  20          0.06          0.00         2.32 o                         
   1   1  20        328.41        299.14        15.03 o                         
   2   1  20          6.42          4.34         5.73 o                         
   3   1  20         17.08          9.46         4.85 o                         
   4   1  20          0.64          0.42         4.07 o                         
   5   1  20         51.03         50.96        10.36 o                         
   6   1  20        508.34        451.19        35.79 o                         
  -6   2  20        153.24        153.28        19.89 o                         
  -5   2  20          2.52          2.63         5.47 o                         
  -4   2  20         30.23         43.99         9.78 o                         
  -3   2  20        142.36        163.73        14.12 o                         
  -2   2  20        329.77        354.57        27.27 o                         
  -1   2  20         16.44          8.52         4.20 o                         
   0   2  20          8.22          4.92         3.64 o                         
   1   2  20         41.70         51.15         8.09 o                         
   2   2  20         93.31        100.08        10.49 o                         
   3   2  20         76.13         78.90         9.90 o                         
   4   2  20         45.98         48.89        15.40 o                         
   5   2  20         67.70         69.50        11.79 o                         
  -5   3  20         26.63         37.43         9.69 o                         
  -4   3  20         52.40         58.90        11.60 o                         
  -3   3  20        111.03        115.21        12.53 o                         
  -2   3  20         22.49         27.21         7.18 o                         
  -1   3  20         61.18         48.64        21.21 o                         
   0   3  20         22.87         13.41         5.16 o                         
   1   3  20         85.20         69.37        10.27 o                         
   2   3  20         22.68         21.41         5.95 o                         
   3   3  20          3.18          0.91         6.60 o                         
   4   3  20         39.82         34.45         7.76 o                         
  -3   4  20         62.19         70.61        10.36 o                         
  -2   4  20          9.60         11.02         6.65 o                         
  -1   4  20         16.28         18.18         6.77 o                         
   0   4  20         24.81         18.45         7.22 o                         
   1   4  20          3.63         12.65         6.40 o                         
   2   4  20          7.07          6.84         5.86 o                         
  -7   1  21          0.02          0.00         4.62 o                         
  -6   1  21         51.98         47.78        10.01 o                         
  -5   1  21          0.72          0.00         3.64 o                         
  -4   1  21         34.30         39.10         6.83 o                         
  -3   1  21        191.31        202.13        14.48 o                         
  -2   1  21        534.21        590.35        22.07 o                         
  -1   1  21        157.29        150.17        12.00 o                         
   0   1  21          0.56          3.36         3.62 o                         
   1   1  21         82.67         80.19         9.27 o                         
   2   1  21        133.36        136.90        15.40 o                         
   3   1  21         63.80         82.44        10.16 o                         
   4   1  21          1.63          2.80         5.01 o                         
   5   1  21          8.06          0.78         6.52 o                         
   6   1  21        144.57         92.75        17.09 o                         
  -6   2  21         32.83         38.06        11.30 o                         
  -5   2  21          8.64          6.04         6.22 o                         
  -4   2  21        189.72        158.15        27.16 o                         
  -3   2  21          8.86         14.39         5.57 o                         
  -2   2  21         39.65         40.40         7.69 o                         
  -1   2  21        136.99        137.25        11.62 o                         
   0   2  21          0.56          7.17         4.31 o                         
   1   2  21        125.96        118.23        14.37 o                         
   2   2  21         54.51         68.26         9.36 o                         
   3   2  21          1.25          2.46         4.14 o                         
   4   2  21         44.49         51.39        11.31 o                         
   5   2  21         94.35         95.95        13.15 o                         
  -5   3  21        222.12        211.62        21.99 o                         
  -4   3  21         11.42         10.57        10.78 o                         
  -3   3  21        168.47        178.28        43.72 o                         
  -2   3  21         25.67          9.79         8.22 o                         
  -1   3  21        149.87        179.37        17.28 o                         
   0   3  21          0.01          4.72         4.68 o                         
   1   3  21        182.49        184.97        20.72 o                         
   2   3  21         25.49         20.52         6.09 o                         
   3   3  21          1.20          5.58         4.76 o                         
   4   3  21          2.06          9.45         5.37 o                         
  -2   4  21         89.80        106.28        12.89 o                         
  -1   4  21         25.67         18.83         7.31 o                         
   0   4  21         47.58         83.72        12.17 o                         
   1   4  21         54.56         65.22        11.07 o                         
  -6   0  22          2.03          6.53         7.11 o                         
  -5   0  22        389.07        374.34        30.49 o                         
  -4   0  22          1.06          0.00         5.43 o                         
  -3   0  22        339.97        339.03        26.63 o                         
  -2   0  22        235.75        228.27        22.24 o                         
  -1   0  22        528.87        530.40        96.56 o                         
   0   0  22        154.37        183.17        19.68 o                         
   1   0  22          0.62          0.18         5.26 o                         
   2   0  22        202.07        211.84        34.43 o                         
   3   0  22        228.82        205.21        31.19 o                         
   4   0  22        168.33        158.59        29.44 o                         
   5   0  22         58.24         65.36        20.50 o                         
  -6   1  22         32.94         19.55         8.88 o                         
  -5   1  22          0.31          0.00         4.25 o                         
  -4   1  22         14.55         14.17         5.29 o                         
  -3   1  22         61.15         72.89         9.37 o                         
  -2   1  22          2.45          5.06         3.82 o                         
  -1   1  22       1260.62       1317.98        62.88 o                         
   0   1  22          6.01          7.32         4.42 o                         
   1   1  22         43.21         61.65         9.87 o                         
   2   1  22         77.10         66.62        10.40 o                         
   3   1  22        453.10        431.68        26.84 o                         
   4   1  22         25.95         17.92         7.26 o                         
   5   1  22         35.01         48.72        12.52 o                         
  -6   2  22         11.73         14.89        11.65 o                         
  -5   2  22         54.74         53.60        11.74 o                         
  -4   2  22         74.35         58.40        11.58 o                         
  -3   2  22          0.18          0.00         4.16 o                         
  -2   2  22         24.58         25.24         6.86 o                         
  -1   2  22         47.54         56.08         9.27 o                         
   0   2  22        201.84        171.40        13.29 o                         
   1   2  22        176.76        212.04        15.52 o                         
   2   2  22         36.40         27.10         6.38 o                         
   3   2  22         14.27         14.73         5.97 o                         
   4   2  22          3.41          0.00         4.44 o                         
  -4   3  22         53.75         48.47        27.69 o                         
  -3   3  22          1.47          5.23         7.80 o                         
  -2   3  22          2.38          0.00         4.61 o                         
  -1   3  22          3.11          8.34         5.85 o                         
   0   3  22         67.41         60.82        10.13 o                         
   1   3  22          4.98         10.76         5.11 o                         
   2   3  22         88.40        113.92        12.29 o                         
   3   3  22         92.75        103.63        14.21 o                         
  -6   1  23         68.34         80.64        10.67 o                         
  -5   1  23         12.31         20.00         6.06 o                         
  -4   1  23         28.73         27.87         6.64 o                         
  -3   1  23         23.44         12.96         5.22 o                         
  -2   1  23        124.23        125.33        11.65 o                         
  -1   1  23        517.09        530.73        29.24 o                         
   0   1  23         66.07         60.04        10.05 o                         
   1   1  23          5.25          4.34         4.78 o                         
   2   1  23         41.22         61.22        13.15 o                         
   3   1  23        299.82        263.81        39.05 o                         
   4   1  23         48.67         39.48        10.16 o                         
   5   1  23         15.01         28.04        10.61 o                         
  -5   2  23         63.77         43.38        10.87 o                         
  -4   2  23          4.05         10.68         6.74 o                         
  -3   2  23         63.25         60.31         9.60 o                         
  -2   2  23         62.61         52.30         9.04 o                         
  -1   2  23        174.09        183.05        20.80 o                         
   0   2  23        229.72        204.61        19.98 o                         
   1   2  23          1.93          3.08         4.22 o                         
   2   2  23        212.71        202.58        20.54 o                         
   3   2  23        218.91        241.77        18.20 o                         
   4   2  23          1.31          0.62         5.21 o                         
  -4   3  23         40.14         34.47        16.21 o                         
  -3   3  23         16.36          2.88         5.76 o                         
  -2   3  23        142.23        135.32        17.92 o                         
  -1   3  23        104.86        134.47        17.32 o                         
   0   3  23        527.95        538.50        30.90 o                         
   1   3  23         16.65          7.00         4.96 o                         
   2   3  23        105.93        138.10        13.68 o                         
  -6   0  24          9.49         12.70         8.43 o                         
  -5   0  24         22.96         46.90        12.18 o                         
  -4   0  24          7.21          5.70         9.02 o                         
  -3   0  24        495.70        551.61        47.14 o                         
  -2   0  24          3.04          6.99         6.26 o                         
  -1   0  24        640.87        568.33        35.56 o                         
   0   0  24         57.00         66.48        13.00 o                         
   1   0  24         72.18         91.19        20.15 o                         
   2   0  24          3.80          0.00        12.53 o                         
   3   0  24        216.71        199.25        33.65 o                         
   4   0  24        130.39        160.70        31.89 o                         
   5   0  24         15.16         19.80        14.19 o                         
  -5   1  24         10.06         15.47         5.96 o                         
  -4   1  24        304.94        291.27        18.65 o                         
  -3   1  24          8.98         13.34         5.53 o                         
  -2   1  24        170.11        159.03        13.39 o                         
  -1   1  24        502.54        543.04        26.11 o                         
   0   1  24        172.73        167.01        16.31 o                         
   1   1  24          5.20          8.09         5.67 o                         
   2   1  24         83.74         90.70        13.19 o                         
   3   1  24         33.77         34.12         8.96 o                         
   4   1  24        102.62        134.20        20.13 o                         
  -5   2  24          0.35          1.97         6.05 o                         
  -4   2  24         43.17         50.30        26.02 o                         
  -3   2  24          0.11          1.53         5.12 o                         
  -2   2  24          7.03          0.66         4.66 o                         
  -1   2  24         10.03         17.90         6.70 o                         
   0   2  24         24.48         15.21         6.20 o                         
   1   2  24         91.74         91.44        12.96 o                         
   2   2  24        115.06        119.23        18.03 o                         
   3   2  24          2.01          0.00         5.26 o                         
  -3   3  24         24.87         20.76         8.69 o                         
  -2   3  24        113.59        148.09        19.65 o                         
  -1   3  24          2.00          0.00         8.94 o                         
   0   3  24          0.14          3.17         5.42 o                         
   1   3  24         85.20         58.44        10.93 o                         
   2   3  24          1.81          1.94         4.75 o                         
  -5   1  25          2.21          0.32         4.56 o                         
  -4   1  25        115.37         81.96        10.51 o                         
  -3   1  25          9.58          7.72         4.84 o                         
  -2   1  25        116.23         95.20        11.05 o                         
  -1   1  25          0.02          2.41         4.91 o                         
   0   1  25         16.33         27.22         9.28 o                         
   1   1  25         13.04         15.95         6.93 o                         
   2   1  25         18.69         18.23         7.39 o                         
   3   1  25          7.38          8.43         7.72 o                         
   4   1  25          0.83          0.00         6.68 o                         
  -4   2  25         33.24         40.19        23.31 o                         
  -3   2  25         44.32         36.04        20.94 o                         
  -2   2  25         30.40         27.85         9.25 o                         
  -1   2  25        117.43        132.90        14.90 o                         
   0   2  25         54.85         55.61        10.41 o                         
   1   2  25         34.15         34.44         9.02 o                         
   2   2  25         98.59        104.88        14.58 o                         
   3   2  25         15.49          8.23        10.00 o                         
  -2   3  25         85.06         84.72        15.11 o                         
  -1   3  25          8.89          2.69         5.99 o                         
   0   3  25         19.95          0.00         6.37 o                         
   1   3  25          1.77          5.22         6.35 o                         
  -5   0  26          6.27          4.14         7.61 o                         
  -4   0  26         17.64         25.07         9.89 o                         
  -3   0  26        116.87        100.76        16.97 o                         
  -2   0  26         39.10         35.27        10.90 o                         
  -1   0  26        928.81        965.34        42.21 o                         
   0   0  26       1487.91       1470.67       172.17 o                         
   1   0  26        226.01        226.87        27.07 o                         
   2   0  26         83.20         79.03        22.96 o                         
   3   0  26         64.01         51.70        18.58 o                         
  -4   1  26         15.78         18.39         7.39 o                         
  -3   1  26        109.76        129.47        15.24 o                         
  -2   1  26         48.04         45.49         9.46 o                         
  -1   1  26         63.26         67.48        11.19 o                         
   0   1  26          7.32         14.59         6.69 o                         
   1   1  26         38.72         38.54         8.87 o                         
   2   1  26          0.45          0.00         5.60 o                         
   3   1  26          1.50          0.00         5.75 o                         
  -3   2  26          3.24          1.30         8.24 o                         
  -2   2  26        159.75        149.79        19.42 o                         
  -1   2  26         89.49        118.15        14.54 o                         
   0   2  26          6.22          9.47         6.37 o                         
   1   2  26          3.02          3.97         5.86 o                         
   2   2  26         10.05          9.92         6.64 o                         
  -4   1  27         34.13         21.85         8.10 o                         
  -3   1  27          1.24          0.00         4.98 o                         
  -2   1  27          1.04          8.09         5.81 o                         
  -1   1  27          9.98          6.58         5.83 o                         
   0   1  27         67.32         62.50        11.53 o                         
   1   1  27         73.93         45.28        10.00 o                         
   2   1  27         79.57         63.78        11.99 o                         
  -2   2  27        135.67        151.84        18.78 o                         
  -1   2  27         12.88          8.42         6.90 o                         
   0   2  27         96.31        133.01        16.11 o                         
   1   2  27          0.82          1.44         6.23 o                         
  -3   0  28         19.72          7.51        10.08 o                         
  -2   0  28         14.17          6.94        12.70 o                         
  -1   0  28        411.59        402.18        33.72 o                         
   0   0  28        337.11        345.69        31.11 o                         
   1   0  28         37.67         22.96        15.95 o                         
   2   0  28        107.87        178.92        34.87 o                         
  -3   1  28         18.84         24.55        11.52 o                         
  -2   1  28         24.77         20.97        13.53 o                         
  -1   1  28          9.98         20.19         8.20 o                         
   0   1  28         93.31         97.56        14.12 o                         
   1   1  28         92.03         86.52        13.64 o                         
   2   1  28          3.64          5.12         6.21 o                         
  -1   1  29         10.34          7.74         6.52 o                         
   0   1  29          0.08          0.00         5.74 o                         
                                                                                
